# Supplementary material for: Selectively expressed RNA molecules as a versatile tool for functionalized cell targeting
Source: Nat Commun. 2025 Jan 6;16:420. doi: 10.1038/s41467-024-55547-6 (PMC11704337; doi:10.1038/s41467-024-55547-6)
Supplement: Supplementary file 4 — Source Data [file 41467_2024_55547_MOESM4_ESM.xlsx]

## Sheet: Fig2b
Figure 2 b
			HFF	seRNA∆3-5-eGFP
			eGFP positive [%] 1	31.6
			eGFP positive [%] 2	31.8
			eGFP positive [%] 3	20
			pr neurons	seRNA∆3-5-eGFP
			eGFP positive [%] 1	10
			eGFP positive [%] 2	13.3
			eGFP positive [%] 3	28.7
			eGFP positive [%] 4	26.01
			MCF-7	seRNA∆3-5-eGFP
			eGFP positive [%] 1	60
			eGFP positive [%] 2	47
			eGFP positive [%] 3	62
			U87	seRNA∆3-5-eGFP
			eGFP positive [%] 1	31.9
			eGFP positive [%] 2	33.8
			eGFP positive [%] 3	39.1
			eGFP positive [%] 4	37.2

## Sheet: Fig2c
Figure 2 c
			HFF	seRNA-eGFP
			eGFP positive [%] 1	0.9
			eGFP positive [%] 2	1.3
			eGFP positive [%] 3	3
			pr neurons	seRNA-eGFP
			eGFP positive [%] 1	1.7
			eGFP positive [%] 2	1.3
			eGFP positive [%] 3	1
			eGFP positive [%] 4	0.9
			MCF-7	seRNA-eGFP
			eGFP positive [%] 1	41
			eGFP positive [%] 2	21
			eGFP positive [%] 3	30
			U87	seRNA-eGFP
			eGFP positive [%] 1	17.5
			eGFP positive [%] 2	11.7
			eGFP positive [%] 3	29
			eGFP positive [%] 4	29

## Sheet: Fig2d
Figure 2 d
			HFF	seRNA∆3-5-eGFP	seRNA-eGFP
			eGFP positive [%] 1	31.6	0.9
			eGFP positive [%] 2	31.8	1.3
			eGFP positive [%] 3	20	3
			pr neurons	seRNA∆3-5-eGFP	seRNA-eGFP
			eGFP positive [%] 1	10	1.7
			eGFP positive [%] 2	13.3	1.3
			eGFP positive [%] 3	28.7	1
			eGFP positive [%] 4	26.01	0.9
			MCF-7	seRNA∆3-5-eGFP	seRNA-eGFP
			eGFP positive [%] 1	60	41
			eGFP positive [%] 2	47	21
			eGFP positive [%] 3	62	30
			U87	seRNA∆3-5-eGFP	seRNA-eGFP
			eGFP positive [%] 1	31.9	17.5
			eGFP positive [%] 2	33.8	11.7
			eGFP positive [%] 3	39.1	29
			eGFP positive [%] 4	37.2	29

## Sheet: Fig3a
Fig. 3a
	Figure 3 a
					non-target										target
					control					seRNA-eGFP					control					seRNA-eGFP
					1h	4h	8h	24h		1h	4h	8h	24h		1h	4h	8h	24h		1h	4h	8h	24h
				Ct 5'prime 1	35.457	40	34.196	36.349		23.308	23.595	25.667	22.822		35.434	35.497	37.468	36.282		27.859	31.228	38.062	29.94
				Ct 5'prime 2	36.696	37.174	36.566	36.044		28.786	22.547	22.13	26.305		35.381	34.62	34.422	36.959		33.641	29.871	28.887	31.616
				Ct 5'prime 3	36.924	22.569	36.873	33.888		31.96	39.191	19.891	21.606		32.132	27.643	28.48	28.403		32.123	24.752	23.086	20.974
				Ct GFP 1	30.785	35.958	30.911	34.083		24.499	21.502	25.127	21.692		34.05	36.122	33.186	35.469		27.404	27.834	23.924	25.477
				Ct GFP 2	29.386	33.311	31.638	27.512		26.595	25.213	21.422	23.275		32.933	34.921	32.154	31.344		28.806	28.916	26.213	24.396
				Ct GFP 3	27.094	23.733	34.273	33.966		25.906	36.298	22.761	23.092		32.962	34.061	31.93	33.505		27.41	24.498	22.418	21.606
				Ct GAPDH 1	26.163	24.114	26.598	24.664		24.145	23.939	29.671	23.259		24.743	23.939	25.905	24.543		20.559	19.236	26.214	25.169
				Ct GAPDH 2	27.297	23.94	26.419	26.133		25.018	24.678	23.191	26.938		22.653	23.818	23.707	23.238		22.299	22.828	26.207	22.663
				Ct GAPDH 3	21.018	21.903	23.264	23.504		22.014	30.76	22.482	24.645		20.145	21.155	21.775	22.378		20.285	21.304	21.668	22.93

## Sheet: Fig3b
Figure 3 b
		non-target	control	seRNA-d3-5-eGFP	seRNA-eGFP	Poly(I:C)				target	control	seRNA-d3-5-eGFP	seRNA-eGFP	Poly(I:C)
		Ct IL6 1	30.364	24.001	23.964	23.542				Ct IL6 1	35.585	31.206	30.82	26.026
		Ct IL6 2	20.242	23.419	23.703	23.214				Ct IL6 2	36.105	31.57	31.693	26.675
		Ct IL6 3	23.71		18.156					Ct IL6 3	37.049		31.34
		Ct IL6 4	25.464		21.195					Ct IL6 4	36.85		31.242
		Ct IL6 5	30.364	25.595		23.974				Ct IL6 5	33.232	28.93		24.218
		Ct IL6 6	30.242	25.36		23.963				Ct IL6 6	32.926	29.667		24.616
		Ct GAPDH 1	21.644	21.315	21.315	22.016				Ct GAPDH 1	21.805	22.024	21.596	22.659
		Ct GAPDH 2	21.837	21.752	21.409	22.021				Ct GAPDH 2	21.78	21.962	21.776	22.661
		Ct GAPDH 3	23.402		23.986					Ct GAPDH 3	15.356		15.555
		Ct GAPDH 4	22.487		25.234					Ct GAPDH 4	20.269		20.24
		Ct GAPDH 5	21.644	22.885		23.701				Ct GAPDH 5	21.804	21.804		23.998
		Ct GAPDH 6	21.837	22.9		23.842				Ct GAPDH 6	21.73	21.8		23.743

## Sheet: Fig3c
Figure 3 c
				seRNAd3-5-eGFP		IB1		IB2		IB3
				pr neurons	U87	pr neurons	U87	pr neurons	U87	pr neurons	U87
				10	39.76	1.7	18.46	0.25	10.46	1.9	9.56
				13.3	41.68	1.3	18.06	0.32	11.26	1	9.38
				28.7	36.53	1	21.17	1.25	10.6	1.7	9.94
				26.01	53.45	0.9	12.7	1.5	20.3	1.7	16.9
					41.21		25.3		32.3		17.5
					36.66		8.77		20.14		35.4
					55.41		9.56		21.31		34.49
							11.05		23.72		36.79
							14.4		20.4		7.8
							22.4		31.3		8.1

## Sheet: Fig3d
Figure 3 d
			-0.0680
			0.2870
			0.2715
			-0.1665
			0.1670
			0.0160
			0.0625
			0.0000
			-0.1790
			-0.3300
			-0.1835
			0.0000
			0.0000
			0.0000
			-0.0365
			-0.0680
			0.0000
			0.0000
			0.0000
			0.0325
			-0.0235
			0.0000
			-0.0990
			-0.0720
			0.0000
			-0.0050
			0.0500
			0.0000
			0.2660
			0.0000
			0.0000
			0.0000
			0.0000
			-0.1285
			-0.0275
			0.0000
			-0.0795
			-0.2130
			0.0000
			0.0000
			0.0630
			-0.0270
			0.0000
			0.0000
			0.0000
			0.0000
			0.0000
			0.0000
			-0.0940
			0.0000
			0.0000
			0.0000
			0.0000
			0.0000
			0.0000
			-0.0175
			0.0000
			-0.0745
			0.0000
			0.0605
			0.0000
			0.0000
			0.0000
			0.0000
			0.0095
			0.0000
			0.0000
			0.0000
			0.0000
			0.1370
			-0.1385
			0.2075
			0.4405
			0.0680
			0.0295
			0.0000
			0.0485
			0.0000
			0.0000
			0.0000
			0.0085
			0.0315
			0.0000
			0.0000
			0.1055
			0.0000
			0.0000
			0.0000
			0.0000
			0.0000
			0.0000
			0.0105
			0.0020
			-0.0055
			0.0000
			0.0000
			0.0000
			0.0000
			0.0870
			0.0000
			0.0000
			0.0000
			0.0655
			0.0535
			0.3090
			0.0000
			0.0000
			-0.0575
			0.0105
			0.2015
			0.2355
			0.0795
			0.0000
			0.0000
			0.0000
			0.0435
			0.0225
			0.0320
			0.0000
			0.0000
			0.0000
			0.1040
			0.0000
			0.0000
			0.1215
			0.0000
			0.0000
			0.0000
			0.1015
			0.1865
			0.0000
			0.1080
			0.0000
			0.3005
			0.1235
			0.0000
			0.0000
			0.1830
			0.0920
			0.0000
			0.0410
			0.0000
			0.0000
			0.0000
			0.0000
			0.0000
			0.2985
			0.0000
			0.0000
			0.0000
			0.0525
			0.0275
			0.0070
			0.0170
			0.0000
			0.1510
			0.0000
			0.2410
			0.0000
			-0.2070
			0.0000
			-0.1515
			-0.2540
			0.0715
			0.0000
			0.0000
			0.0920
			0.0995
			0.0000
			0.0000
			0.0185
			-0.0130
			-0.0130
			0.0000
			0.0000
			0.0000
			-0.0090
			0.0000
			0.0000
			0.0000
			0.0000
			0.0000
			-0.0565
			-0.0540
			0.0000
			0.0000
			0.0000
			0.0125
			0.0000
			0.0000
			0.0000
			-0.0730
			-0.0115
			0.0000
			0.0000
			-0.2985
			-0.0260
			0.0000
			0.0125
			-0.0740
			0.0000
			0.0000
			0.0000
			-0.3465
			0.0860
			0.0000
			0.0620
			0.0000
			0.0000
			0.0000
			0.0000
			-0.1125
			0.0000
			0.0450
			0.0000
			0.0000
			0.0310
			0.0000
			0.0000
			0.0000
			0.0000
			-0.0640
			0.0000
			0.0955
			0.0995
			0.1405
			-0.1095
			0.0290
			0.0625
			0.0830
			0.0250
			0.0375
			0.0000
			0.0000
			-0.0110
			0.0000
			0.0000
			0.0000
			0.0000
			0.0000
			0.0945
			0.0000
			0.1355
			0.0590
			0.0240
			0.0050
			0.0000
			0.0000
			0.0000
			0.0000
			-0.0155
			-0.0115
			0.0000
			0.0000
			0.0255
			-0.0145
			0.0000
			0.0775
			0.0000
			0.0000
			-0.1145
			0.0120
			-0.1275
			0.0505
			0.1145
			0.0890
			0.0000
			0.0390
			-0.0225
			0.0735
			0.1130
			0.0000
			0.0000
			0.0000
			-0.0545
			0.0000
			-0.2550
			0.1005
			-0.0170
			0.0000
			0.0000
			0.0000
			0.0000
			0.1360
			0.0450
			0.0000
			0.0420
			0.0000
			0.0000
			0.1030
			0.0000
			0.0000
			0.0640
			0.1125
			-0.0380
			-0.1455
			-0.1145
			0.0000
			0.0000
			0.1530
			0.0300
			0.1565
			0.1600
			0.0000
			0.0000
			0.0000
			0.0000
			0.0080
			0.0000
			-0.2025
			-0.0635
			0.0000
			0.0000
			0.0000
			-0.0130
			0.0445
			-0.0065
			0.0905
			-0.0140
			0.0000
			0.0000
			0.0205
			0.0050
			-0.0130
			-0.0025
			0.0000
			0.0000
			0.0000
			0.0000
			0.0000
			0.0300
			0.0080
			0.0790
			0.0755
			0.0620
			-0.1120
			0.0255
			-0.0270
			0.0000
			-0.0285
			0.0000
			0.0000
			0.0000
			0.0145
			0.0300
			0.0385
			0.0765
			0.0000
			0.0000
			0.0000
			0.0000
			0.0000
			0.0000
			0.0000
			0.0000
			0.0000
			0.0000
			0.0000
			0.0000
			-0.0065
			0.0000
			0.0235
			0.0000
			0.0000
			0.0000
			0.0000
			0.0000
			0.0000
			0.0000
			-0.1355
			-0.0120
			0.0250
			0.0000
			-0.0315
			0.0000
			0.0000
			-0.5645
			-0.1935
			0.0770
			0.1375
			0.0000
			0.0000
			0.0000
			0.0970
			0.0000
			-0.0915
			0.0000
			0.1685
			0.1240
			0.0000
			0.1270
			-0.0190
			0.0000
			0.0000
			0.3005
			0.0000
			0.0000
			0.1295
			0.0000
			0.0000
			0.0930
			0.3685
			0.2350
			0.2325
			0.2335
			0.1655
			0.0000
			0.0000
			0.0000
			0.0000
			0.0190
			0.0000
			0.0000
			-0.1215
			0.0590
			0.0000
			0.0000
			0.0795
			0.0000
			0.0000
			0.0315
			0.0340
			0.0145
			0.0675
			0.0000
			0.1135
			0.0000
			0.0000
			0.0000
			0.0000
			-0.0505
			-0.0090
			0.0235
			0.0405
			0.0090
			0.0125
			0.0000
			0.0000
			0.0000
			0.0000
			0.0000
			0.0000
			0.0000
			0.0000
			0.0000
			0.0240
			0.0000
			0.0425
			0.0000
			0.0000
			0.2030
			0.0000
			0.1210
			0.0000
			0.0000
			0.0000
			0.0000
			0.0000
			0.0330
			0.0380
			0.0000
			0.0890
			0.0000
			0.0000
			0.0000
			0.0000
			0.0230
			-0.0130
			0.0775
			0.0830
			0.0000
			0.0000
			0.4915
			0.0000
			0.0000
			0.0000
			0.2465
			0.0975
			0.0545
			0.0000
			0.0000
			0.0000
			0.0000
			0.0000
			0.0000
			0.0000
			0.0035
			0.0000
			0.0000
			0.1250
			0.0000
			0.0205
			0.0000
			0.0000
			0.0000
			0.0000
			-0.0255
			0.0765
			-0.0340
			0.0535
			0.0850
			-0.0990
			0.1635
			0.0000
			0.0000
			0.1590
			0.0000
			0.0000
			0.0000
			0.0000
			0.1245
			0.0315
			0.0900
			0.0340
			0.0100
			-0.0225
			0.0000
			-0.1365
			0.0230
			0.0495
			0.0890
			0.0750
			0.1310
			0.0000
			0.0000
			0.0000
			0.0000
			-0.1880
			-0.0145
			0.0000
			0.0000
			0.0000
			0.0000
			0.0000
			0.0000
			0.0000
			0.0000
			0.0650
			-0.0330
			0.0000
			0.0000
			0.0000
			0.0000
			-0.0025
			-0.0295
			-0.1330
			-0.1175
			-0.0720
			-0.1035
			-0.1910
			0.0000
			0.0000
			-0.0280
			0.0000
			0.0000
			-0.1705
			0.0000
			-0.1445
			-0.1460
			0.0000
			0.0555
			0.0000
			0.0000
			0.0000
			-0.2225
			-0.1890
			0.0250
			0.0000
			0.0175
			-0.0180
			-0.1460
			-0.1530
			-0.1120
			0.0000
			0.0000
			0.0000
			-0.0510
			0.0000
			0.0865
			0.0000
			-0.1050

## Sheet: Fig3e
Figure 3 e
		cell_seRNAd3-5-eGFP_AC	cell_seRNA-eGFP_AC
		-1000000	-1000000
		-1000000	-1000000
		-1000000	-1000000
		-1000000	-1000000
		-1000000	-1000000
		-1000000	-1000000
		-1000000	-1000000
		-1000000	-1000000
		-1000000	-1000000
		-1000000	-1000000
		-1000000	-1000000
		-1000000	-1000000
		-1000000	-1000000
		-1000000	-1000000
		-1000000	-1000000
		-1000000	-1000000
		-1000000	-1000000
		-1000000	-1000000
		-1000000	-1000000
		0.374000	-1000000
		0.399000	-1000000
		0.241500	-1000000
		-1000000	0.566500
		-1000000	-1000000
		-1000000	0.652000
		0.253500	0.655000
		-1000000	-1000000
		0.227000	-1000000
		-1000000	-1000000
		-1000000	0.455000
		0.126000	0.383000
		-1000000	0.478500
		-1000000	-1000000
		0.221500	0.477500
		-1000000	-1000000
		0.264000	0.330500
		0.657500	0.455000
		0.833000	-1000000
		0.590500	-1000000
		-1000000	0.236000
		-1000000	-1000000
		-1000000	0.436000
		0.415000	0.366500
		0.322500	-1000000
		0.565500	0.428500
		-1000000	0.392000
		0.691500	-1000000
		0.602500	-1000000
		-1000000	-1000000
		0.622500	0.466000
		0.627500	-1000000
		0.494500	0.470000
		-1000000	0.680500
		-1000000	-1000000
		0.319500	-1000000
		-1000000	0.334000
		-1000000	0.532000
		-1000000	-1000000
		0.358500	-1000000
		0.596000	0.350000
		-1000000	-1000000
		-1000000	-1000000
		0.603000	0.124500
		-1000000	0.506000
		0.347500	-1000000
		-1000000	0.456500
		-1000000	0.799500
		0.843000	-1000000
		0.835500	0.340500
		0.523500	0.239000
		-1000000	0.525500
		-1000000	-1000000
		-1000000	0.567500
		-1000000	0.522500
		0.393000	-1000000
		0.798000	-1000000
		1000000	-1000000
		0.491000	0.974000
		-1000000	0.658500
		-1000000	-1000000
		-1000000	-1000000
		0.608000	-1000000
		-1000000	-1000000
		-1000000	0.277000
		-1000000	0.364500
		0.392500	0.363500
		-1000000	-1000000
		0.102000	0.265000
		0.159500	-1000000
		-1000000	0.231000
		-1000000	0.274500
		-1000000	0.442500
		0.589500	-1000000
		0.573500	-1000000
		0.934500	-1000000
		-1000000	-1000000
		-1000000	-1000000
		0.213000	0.582500
		0.288500	0.335500
		0.158000	0.485000
		0.758500	0.907000
		-1000000	-1000000
		0.356500	-1000000
		-1000000	-1000000
		-1000000	-1000000
		-1000000	-1000000
		0.388500	-1000000
		-1000000	-1000000
		0.315000	-1000000
		-1000000	-1000000
		0.380500	0.319000
		-1000000	0.344500
		0.409000	0.407000
		-1000000	-1000000
		0.511000	-1000000
		-1000000	-1000000
		-1000000	-1000000
		-1000000	-1000000
		0.129000	-1000000
		-1000000	0.573000
		0.252500	-1000000
		-1000000	-1000000
		-1000000	-1000000
		-1000000	0.298500
		0.103000	0.350000
		-1000000	-1000000
		0.274500	-1000000
		-1000000	0.449500
		-1000000	-1000000
		-1000000	0.334500
		0.206000	-1000000
		0.204000	-1000000
		-1000000	-1000000
		0.081500	-1000000
		0.086000	0.236500
		0.067000	0.371500
		0.551500	0.478000
		-1000000	-1000000
		0.692500	-1000000
		0.998000	0.345000
		-1000000	-1000000
		0.765500	0.405000
		-1000000	-1000000
		-1000000	0.238000
		-1000000	-1000000
		0.073000	-1000000
		0.098000	0.493000
		0.102500	0.435500
		0.092000	0.455500
		0.240000	-1000000
		0.364500	-1000000
		-1000000	-1000000
		0.673500	-1000000
		0.659500	0.096000
		0.635500	-1000000
		-1000000	-1000000
		0.859500	-1000000
		1000000	-1000000
		0.825000	0.053000
		0.652500	-1000000
		-1000000	-1000000
		0.298000	0.161500
		-1000000	-1000000
		-1000000	-1000000
		0.838000	-1000000
		0.494500	-1000000
		-1000000	0.169000
		-1000000	-1000000
		-1000000	-1000000
		-1000000	-1000000
		0.301000	0.211000
		0.244500	-1000000
		0.168000	-1000000
		0.823000	0.074500
		0.478500	0.064000
		-1000000	0.310000
		-1000000	-1000000
		-1000000	0.243000
		-1000000	-1000000
		-1000000	0.159000
		-1000000	0.208500
		0.119000	-1000000
		0.411000	-1000000
		0.072000	-1000000
		0.076500	0.185500
		0.094000	-1000000
		-1000000	0.062500
		-1000000	0.203500
		0.122500	0.327000
		0.091500	-1000000
		0.105000	-1000000
		-1000000	-1000000
		-1000000	-1000000
		0.192500	0.273500
		-1000000	-1000000
		0.075500	0.226000
		0.099000	-1000000
		-1000000	-1000000
		-1000000	0.459000
		-1000000	-1000000
		-1000000	-1000000
		0.151000	0.230500
		0.132500	0.341500
		0.702000	-1000000
		-1000000	-1000000
		0.620500	-1000000
		0.722000	-1000000
		-1000000	0.390000
		-1000000	0.398500
		-1000000	0.704500
		0.079500	-1000000
		0.057500	-1000000
		0.129000	0.240500
		0.759500	0.351500
		-1000000	0.385000
		0.315500	-1000000
		0.381000	-1000000
		-1000000	0.318000
		-1000000	-1000000
		-1000000	0.256500
		0.126000	-1000000
		0.164500	-1000000
		-1000000	0.331000
		-1000000	0.661500
		-1000000	0.552500
		0.187000	0.305000
		0.610000	-1000000
		-1000000	0.392000
		-1000000	0.596000
		0.336000	0.551500
		-1000000	-1000000
		0.561500	-1000000
		0.772000	-1000000
		0.850000	0.194500
		0.572000	0.620500
		-1000000	-1000000
		-1000000	0.417000
		0.060500	-1000000
		0.073500	-1000000
		-1000000	-1000000
		0.102000	-1000000
		0.218000	-1000000
		-1000000	0.060500
		-1000000	0.117000
		-1000000	-1000000
		0.499000	0.281500
		0.363000	0.293000
		-1000000	-1000000
		0.438000	0.312500
		0.324500	0.316000
		0.197500	0.599500
		0.217000	-1000000
		0.265000	-1000000
		0.196000	-1000000
		-1000000	0.893000
		0.210500	-1000000
		0.178000	0.948000
		-1000000	-1000000
		0.819500	0.319500
		0.265500	0.743000
		0.567000	0.374500
		-1000000	0.311000
		0.104500	-1000000
		0.130500	-1000000
		0.178000	0.276500
		0.192500	-1000000
		-1000000	0.275500
		0.620000	0.199500
		0.243000	0.331000
		-1000000	-1000000
		0.118000	-1000000
		0.081500	-1000000
		-1000000	0.186500
		-1000000	-1000000
		-1000000	-1000000
		0.128000	0.162500
		0.085000	-1000000
		-1000000	-1000000
		0.141500	0.601000
		-1000000	0.213500
		-1000000	0.120500
		-1000000	-1000000
		0.144000	-1000000
		0.598000	0.288500
		-1000000	-1000000
		-1000000	-1000000
		0.722500	-1000000
		0.799000	0.252000
		1000000	-1000000
		1000000	-1000000
		-1000000	-1000000
		0.187000	-1000000
		-1000000	0.322000
		-1000000	-1000000
		-1000000	-1000000
		0.061000	-1000000
		-1000000	-1000000
		-1000000	0.219000
		0.038500	-1000000
		0.033500	-1000000
		0.057500	0.411000
		-1000000	0.332000
		-1000000	-1000000
		-1000000	-1000000
		-1000000	-1000000
		-1000000	-1000000
		0.687000	-1000000
		-1000000	0.502000
		0.889500	-1000000
		-1000000	0.095000
		0.670500	-1000000
		-1000000	-1000000
		-1000000	0.082500
		-1000000	-1000000
		0.513500	0.171000
		-1000000	0.312000
		-1000000	-1000000
		0.908000	-1000000
		0.619500	-1000000
		0.586500	0.360500
		-1000000	0.397000
		-1000000	0.642000
		0.250500	-1000000
		-1000000	-1000000
		0.432500	-1000000
		-1000000	0.161500
		-1000000	-1000000
		0.527000	-1000000
		0.331000	0.523000
		-1000000	-1000000
		-1000000	-1000000
		0.075500	0.978000
		-1000000	0.749500
		-1000000	-1000000
		0.516500	0.271500
		-1000000	0.258500
		-1000000	1000000
		-1000000	-1000000
		-1000000	0.834000
		-1000000	0.557000
		-1000000	0.705500
		0.624000	0.504000
		0.505500	0.546000
		0.252000	-1000000
		-1000000	0.449500
		-1000000	1000000
		-1000000	0.711000
		0.658000	0.469000
		0.231000	0.396000
		0.201000	0.206500
		0.445500	0.593000
		0.503500	-1000000
		-1000000	-1000000
		-1000000	0.335000
		0.460500	0.833000
		0.284000	0.489500
		-1000000	0.726000
		0.218000	0.347500
		0.144500	0.389000
		-1000000	0.566000
		0.391500	-1000000
		0.277000	0.665000
		0.349000	0.387000
		-1000000	1000000
		-1000000	0.998000
		0.475000	0.459500
		0.415000	0.802500
		-1000000	-1000000
		-1000000	0.643000
		0.483000	0.418500
		0.449500	0.091000
		-1000000	0.403500
		-1000000	0.681000
		0.566500	0.594000
		-1000000	0.490500
		0.576000	0.519500
		-1000000	0.767000
		-1000000	0.620000
		-1000000	1000000
		0.112500	0.908000
		0.295500	0.591500
		-1000000	0.430000
		0.165500	0.540000
		-1000000	0.647500
		0.706500	-1000000
		1000000	0.611500
		0.720000	0.472000
		0.321000	0.756500
		-1000000	1000000
		-1000000	0.513500
		-1000000	-1000000
		-1000000	0.576000
		0.235500	0.638500
		0.187000	0.627500
		-1000000	0.541000
		0.310500	-1000000
		-1000000	-1000000
		-1000000	0.331500
		0.393000	0.423000
		-1000000	0.792500
		0.230000	0.951500
		-1000000	0.420500
		-1000000	-1000000
		0.356000	0.483000
		0.577500	0.541500
		0.614000	0.385500
		0.235000	-1000000
		0.415000	0.417000
		0.476500	-1000000
		0.429000	0.398000
		-1000000	0.296000
		-1000000	0.757000
		0.295000	1000000
		0.463500	0.684000
		0.176000	-1000000
		0.155000	0.627500
		-1000000	0.638000
		0.540000	0.681500
		0.619000	0.504000
		-1000000	-1000000
		0.612500	-1000000
		0.484000	0.479500
		-1000000	0.428000
		-1000000	0.885500
		0.092500	0.980500
		0.174500	0.493000
		0.107500	-1000000
		0.647000	0.354500
		-1000000	0.624000
		-1000000	0.444000
		0.419500	-1000000
		0.346500	0.471500
		-1000000	-1000000
		-1000000	0.382000
		0.472500	0.358000
		0.484000	0.794000
		-1000000	1000000
		0.882500	0.607500
		0.505500	-1000000
		-1000000	0.570000
		0.538500	0.616500
		0.316500	0.454000
		-1000000	0.556500
		0.612000	0.590000
		0.678000	-1000000
		0.212500	0.733500
		0.474000	0.356500
		-1000000	0.309000
		-1000000	0.925500
		-1000000	-1000000
		-1000000	0.701000
		0.260500	0.558000
		-1000000	0.505000
		-1000000	0.505500
		-1000000	-1000000
		-1000000	0.444000
		0.390000	0.483500
		-1000000	0.557500
		-1000000	0.816000
		0.383500	-1000000
		0.167500	0.549000
		-1000000	0.402500
		0.140500	0.972500
		0.179500	1000000
		-1000000	0.632500
		0.224000	0.343500
		0.446000	0.137000
		-1000000	0.312000
		0.531500	0.805000
		-1000000	0.828500
		0.571000	0.558500
		-1000000	0.776000
		-1000000	1000000
		0.641000	0.639500
		-1000000	-1000000
		-1000000	0.690000
		-1000000	-1000000
		0.525500	0.360500
		0.363000	0.618500
		0.305000	1000000
		0.316000	-1000000
		0.440500	0.403000
		-1000000	1000000
		0.552000	-1000000
		-1000000	0.431000
		-1000000	0.398500
		0.483000	-1000000
		0.813500	0.336000
		-1000000	0.352500
		-1000000	0.385000
		0.172000	-1000000
		-1000000	0.466500
		0.056500	-1000000
		0.061500	0.280000
		0.375000	0.277000
		-1000000	0.476000
		-1000000	0.753500
		0.832000	0.515000
		0.580500	0.418500
		-1000000	-1000000
		-1000000	0.398000
		-1000000	-1000000
		0.608500	-1000000
		-1000000	0.834500
		0.591000	-1000000
		-1000000	0.302000
		0.598500	0.311000
		-1000000	0.484500
		0.555500	0.450000
		0.666000	1000000
		0.550500	-1000000
		-1000000	-1000000
		0.520500	0.355500
		0.830000	0.518000
		-1000000	0.442500
		0.586000	0.830500
		-1000000	0.315000
		-1000000	0.292500
		0.271500	0.620000
		-1000000	0.622500
		-1000000	1000000
		0.976000	-1000000
		0.518500	0.620000
		-1000000	-1000000
		0.484000	-1000000
		-1000000	-1000000
		-1000000	-1000000
		1000000	0.375000
		0.659500	0.441500
		-1000000	0.506000
		-1000000	0.231500
		0.552000	-1000000
		0.528000	-1000000
		-1000000	-1000000
		-1000000	0.261000
		0.406500	-1000000
		-1000000	0.389000
		-1000000	-1000000
		0.141500	0.580500
		0.319000	0.592000
		0.481000	0.915000
		0.646500	0.599500
		-1000000	0.330000
		0.437500	0.795000
		0.649000	1000000
		-1000000	-1000000
		0.534000	-1000000
		0.470000	0.390000
		-1000000	0.215500
		0.562500	-1000000
		-1000000	0.366500
		-1000000	0.293500
		0.685000	-1000000
		-1000000	0.304500
		-1000000	0.578500
		-1000000	0.530500
		0.367500	0.458000
		0.779500	-1000000
		0.451500	0.400000
		-1000000	-1000000
		0.783000	-1000000
		0.660000	-1000000
		0.267000	0.401500
		0.439500	0.601500
		0.756000	0.245000
		0.255500	-1000000
		-1000000	0.551500
		0.938000	-1000000
		0.984500	0.290000
		0.766000	0.251500
		0.749500	0.731500
		-1000000	0.824500
		-1000000	0.434000
		0.133500	0.524000
		0.296500	0.433000
		0.851000	1000000
		0.847000	-1000000
		-1000000	0.294000
		0.952500	0.318000
		0.611500	0.644500
		-1000000	0.902500
		0.172500	0.494000
		0.198500	0.861500
		0.563000	0.646500
		-1000000	0.207500
		-1000000	-1000000
		-1000000	0.299500
		0.193500	0.328500
		0.391500	0.603000
		-1000000	-1000000
		0.292000	0.672000
		-1000000	-1000000
		-1000000	0.202000
		0.216000	-1000000
		0.126000	-1000000
		0.116000	-1000000
		-1000000	0.394500
		-1000000	0.335500
		0.095000	-1000000
		-1000000	0.539000
		0.105500	-1000000
		0.742500	-1000000
		-1000000	0.813000
		0.665500	-1000000
		0.592000	0.268500
		0.519500	-1000000
		0.470000	0.282500
		0.606000	-1000000
		-1000000	-1000000
		-1000000	0.309500
		0.560500	0.612000
		0.617500	-1000000
		0.340000	-1000000
		0.247000	0.491500
		0.601500	-1000000
		-1000000	-1000000
		0.501500	0.176500
		0.623500	-1000000
		0.605500	-1000000
		-1000000	0.502500
		-1000000	-1000000
		-1000000	0.362000
		-1000000	0.240500
		-1000000	-1000000
		0.657500	-1000000
		0.826500	0.352500
		0.739500	0.198000
		-1000000	-1000000
		0.881500	-1000000
		1000000	0.518000
		0.293000	-1000000
		0.192000	-1000000
		-1000000	-1000000
		0.181000	0.335000
		0.645000	-1000000
		0.741500	-1000000
		0.642000	-1000000
		0.944000	-1000000
		0.781500	0.535500
		0.616500	-1000000
		1000000	-1000000
		-1000000	0.307000
		0.321000	0.159000
		-1000000	0.575500
		-1000000	-1000000
		0.928000	-1000000
		1000000	0.761500
		-1000000	-1000000
		0.581000	-1000000
		0.832500	0.429500
		0.967000	0.466000
		0.774000	-1000000
		0.325000	-1000000
		0.380500	0.318000
		-1000000	0.373500
		0.347500	1000000
		-1000000	-1000000
		-1000000	0.405000
		-1000000	0.330000
		-1000000	0.287500
		0.917000	-1000000
		0.521000	-1000000
		0.984500	0.413000
		0.759000	0.618500
		-1000000	0.439500
		-1000000	0.833500
		0.576500	0.444500
		0.801000	-1000000
		-1000000	0.598000
		0.825000	0.549500
		0.799500	0.450000
		1000000	-1000000
		-1000000	-1000000
		0.124500	-1000000
		-1000000	-1000000
		0.115000	-1000000
		0.179500	0.398500
		-1000000	-1000000
		0.635000	-1000000
		-1000000	-1000000
		-1000000	-1000000
		-1000000	0.522000
		0.049500	-1000000
		0.098000	-1000000
		-1000000	0.333500
		0.075500	0.343000
		0.134000	0.551000
		1000000	0.653000
		1000000	-1000000
		-1000000	-1000000
		0.801500	0.368000
		0.274500	0.142000
		0.219000	-1000000
		1000000	-1000000
		0.141500	-1000000
		-1000000	0.520000
		-1000000	-1000000
		0.065000	-1000000
		-1000000	0.355500
		-1000000	-1000000
		0.094500	0.465500
		0.200500	0.491500
		-1000000	0.363000
		-1000000	-1000000
		-1000000	0.417500
		0.508500	0.326500
		0.706500	0.168500
		-1000000	-1000000
		0.367000	0.140000
		-1000000	-1000000
		0.246500	-1000000
		-1000000	0.252500
		-1000000	0.592000
		-1000000	-1000000
		0.163500	-1000000
		0.264500	0.101000
		0.537000	0.474000
		0.472000	0.440500
		-1000000	0.384000
		-1000000	0.320500
		0.187500	0.193500
		0.192000	0.292500
		-1000000	-1000000
		-1000000	0.210500
		0.166000	-1000000
		0.312500	-1000000
		-1000000	0.311000
		0.265000	-1000000
		0.364000	0.328000
		-1000000	0.557500
		0.196000	0.417000
		-1000000	-1000000
		0.128000	-1000000
		-1000000	-1000000
		0.144500	-1000000
		-1000000	0.696500
		0.281500	-1000000
		-1000000	0.110500
		0.249000	0.088500
		-1000000	0.107500
		0.120500	0.293000
		0.325500	-1000000
		0.389500	-1000000
		0.747000	0.135000
		0.718500	0.273000
		0.265000	0.585500
		0.202000	0.520500
		0.318500	-1000000
		-1000000	-1000000
		0.504000	0.124000
		0.625000	0.209000
		1000000	-1000000
		-1000000	-1000000
		-1000000	-1000000
		-1000000	0.523500
		0.096500	-1000000
		0.112000	-1000000
		-1000000	0.165000
		-1000000	-1000000
		-1000000	0.447000
		0.029000	-1000000
		0.095500	0.195500
		-1000000	0.318500
		0.273500	0.810000
		0.177500	0.601000
		-1000000	-1000000
		0.047500	0.701000
		0.071500	0.922000
		-1000000	-1000000
		0.185500	-1000000
		-1000000	0.041000
		-1000000	0.031500
		-1000000	-1000000
		-1000000	-1000000
		0.143000	0.053500
		0.063000	0.050500
		-1000000	0.047000
		0.443000	-1000000
		1000000	0.881000
		-1000000	0.792500
		-1000000	1000000
		0.016500	0.545500
		0.031000	0.510000
		-1000000	0.322500
		-1000000	-1000000
		-1000000	-1000000
		-1000000	0.123500
		-1000000	0.044500
		-1000000	0.045500
		0.500000	0.034500
		-1000000	0.085500
		-1000000	-1000000
		-1000000	0.127500
		-1000000	-1000000
		-1000000	-1000000
		-1000000	-1000000
		0.155000	0.050000
		-1000000	-1000000
		0.385000	-1000000
		-1000000	0.312000
		0.093500	0.026500
		-1000000	0.236000
		-1000000	0.094000
		-1000000	-1000000
		-1000000	-1000000
		0.493500	-1000000
		-1000000	-1000000
		-1000000	0.058500
		-1000000	1000000
		-1000000	-1000000
		0.066000	0.095500
		0.592000	0.056500
		0.033000	-1000000
		0.080000	-1000000
		0.019500	-1000000
		0.043000	0.056000
		-1000000	-1000000
		0.032500	0.043000
		-1000000	-1000000
		-1000000	0.086000
		-1000000	0.035000
		0.031000	0.011000
		0.010000	0.093500
		-1000000	0.024500
		-1000000	-1000000
		0.065500	-1000000
		-1000000	1000000
		-1000000	-1000000
		-1000000	1000000
		-1000000	0.094500
		-1000000	-1000000
		-1000000	-1000000
		0.010500	-1000000
		0.021500	-1000000
		0.021500	-1000000
		-1000000	0.035500
		-1000000	0.067000
		-1000000	0.160500
		-1000000	0.183000
		0.025000	0.071000
		-1000000	0.147500
		-1000000	-1000000
		-1000000	-1000000
		0.012500	-1000000
		0.025500	0.339000
		0.045500	-1000000
		-1000000	-1000000
		-1000000	-1000000
		0.330000	-1000000
		0.361000	0.352000
		0.086000	-1000000
		0.037500	-1000000
		0.021000	-1000000
		-1000000	0.623000
		-1000000	-1000000
		-1000000	0.285000
		0.006500	0.256000
		0.006000	0.617500
		0.005000	1000000
		-1000000	0.593000
		-1000000	0.375500
		-1000000	0.253500
		0.012500	0.318500
		-1000000	-1000000
		-1000000	0.372000
		0.080500	0.351500
		-1000000	0.841500
		-1000000	-1000000
		-1000000	-1000000
		0.052500	-1000000
		0.031500	0.038000
		-1000000	0.026500
		0.061500	-1000000
		-1000000	-1000000
		0.022500	-1000000
		0.030000	0.071000
		-1000000	0.050500
		-1000000	-1000000
		0.006500	0.147000
		0.022500	0.100500
		-1000000	-1000000
		0.057000	0.062500
		-1000000	0.099000
		-1000000	-1000000
		-1000000	0.478500
		-1000000	-1000000
		-1000000	-1000000
		0.124000	-1000000
		-1000000	-1000000
		-1000000	0.014500
		-1000000	0.028000
		0.014000	-1000000
		0.006000	0.357500
		0.008000	0.899000
		0.006000	-1000000
		-1000000	-1000000
		0.042000	0.062000
		-1000000	0.024500
		0.112000	-1000000
		-1000000	-1000000
		1000000	-1000000
		1000000	-1000000
		0.380500	-1000000
		0.894000	-1000000
		0.038500	0.501500
		-1000000	-1000000
		-1000000	-1000000
		0.055500	-1000000
		0.031500	-1000000
		-1000000	-1000000
		-1000000	-1000000
		0.016500	0.147000
		0.021500	-1000000
		0.021500	0.255000
		-1000000	-1000000
		-1000000	0.161000
		-1000000	-1000000
		0.026000	-1000000
		-1000000	-1000000
		-1000000	-1000000
		-1000000	0.482500
		-1000000	-1000000
		-1000000	-1000000
		0.097000	-1000000
		0.060000	-1000000
		-1000000	0.210500
		-1000000	0.568000
		-1000000	0.245000
		0.028500	0.485000
		-1000000	0.082500
		-1000000	0.054000
		-1000000	-1000000
		0.083500	0.075500
		0.021500	-1000000
		-1000000	-1000000
		-1000000	-1000000
		0.318500	0.034000
		0.049500	0.040500
		-1000000	-1000000
		0.016000	-1000000
		0.082000	0.173500
		-1000000	-1000000
		-1000000	-1000000
		-1000000	-1000000
		0.543000	-1000000
		0.007000	-1000000
		-1000000	-1000000
		0.021500	0.028500
		-1000000	0.017500
		-1000000	0.015500
		-1000000	-1000000
		1000000	-1000000
		0.830500	-1000000
		-1000000	-1000000
		0.018500	0.146000
		-1000000	-1000000
		-1000000	-1000000
		0.009500	-1000000
		-1000000	0.075000
		-1000000	0.079500
		-1000000	0.333000
		1000000	-1000000
		0.594000	-1000000
		-1000000	0.288500
		0.026000	0.358000
		0.018000	0.267000
		0.272500	0.310500
		1000000	0.109500
		0.090500	-1000000
		0.011500	-1000000
		0.025000	-1000000
		0.027500	0.042000
		0.028000	0.030500
		-1000000	0.045500
		-1000000	-1000000
		0.059500	-1000000
		-1000000	-1000000
		-1000000	0.122000
		-1000000	-1000000
		1000000	-1000000
		-1000000	0.215500
		0.076500	-1000000
		-1000000	-1000000
		0.032500	-1000000
		0.042500	0.160500
		0.008000	0.210500
		0.020000	-1000000
		-1000000	0.205000
		-1000000	-1000000
		-1000000	0.303500
		-1000000	0.168500
		0.047000	-1000000
		0.036500	-1000000
		-1000000	0.175500
		-1000000	0.131000
		0.011000	-1000000
		0.056500	0.081000
		-1000000	-1000000
		0.237000	-1000000
		-1000000	-1000000
		-1000000	-1000000
		0.862500	-1000000
		0.116000	0.382500
		0.607500	-1000000
		0.190000	-1000000
		0.017000	-1000000
		0.045500	0.071000
		1000000	0.028000
		0.031500	0.024500
		0.031500	0.024500
		0.010000	-1000000
		0.017000	0.187500
		-1000000	-1000000
		-1000000	0.299500
		-1000000	-1000000
		1000000	0.785500
		-1000000	1000000
		0.842000	0.257000
		0.060500	0.576000
		0.042500	0.127000
		-1000000	-1000000
		-1000000	-1000000
		-1000000	0.129000
		-1000000	0.128000
		0.030000	-1000000
		0.011000	-1000000
		-1000000	0.038500
		0.007000	0.011000
		-1000000	0.011000
		-1000000	-1000000
		0.036000	-1000000
		-1000000	-1000000
		-1000000	0.024500
		0.017500	-1000000
		0.241000	-1000000
		0.410500	-1000000
		0.403000	-1000000
		0.807000	-1000000
		1000000	0.041500
		-1000000	0.011000
		0.003500	-1000000
		0.021500	-1000000
		0.776500	-1000000
		0.419500	0.040000
		-1000000	-1000000
		-1000000	-1000000
		-1000000	-1000000
		-1000000	0.011000
		0.023500	0.011000
		-1000000	-1000000
		0.469500	-1000000
		0.268500	0.011000
		-1000000	0.011000
		1000000	-1000000
		-1000000	0.024500
		0.021500	0.017500
		0.022500	-1000000
		0.050000	-1000000
		0.003500	-1000000
		0.025500	0.141500
		-1000000	0.077500
		-1000000	-1000000
		0.004000	0.096500
		0.021500	-1000000
		0.021500	-1000000
		0.034000	-1000000
		-1000000	1000000
		-1000000	0.778000
		0.011500	-1000000
		-1000000	0.086500
		-1000000	-1000000
		0.003500	-1000000
		0.021500	0.045500
		0.032000	-1000000
		0.066000	-1000000
		0.357000	-1000000
		0.325000	1000000
		0.031500	0.622500
		0.045500	-1000000
		1000000	0.115000
		0.079500	0.111500
		-1000000	0.419000
		-1000000	0.911000
		-1000000	0.134000
		0.018500	0.061500
		0.006500	0.101500
		0.048000	0.041000
		0.041000	0.084000
		-1000000	-1000000
		-1000000	-1000000
		-1000000	0.048000
		-1000000	-1000000
		-1000000	-1000000
		-1000000	-1000000
		1000000	1000000
		-1000000	-1000000
		-1000000	0.162500
		-1000000	-1000000
		-1000000	0.183500
		-1000000	0.140500
		0.243500	0.031500
		-1000000	0.024500
		0.037500	-1000000
		-1000000	-1000000
		-1000000	-1000000
		-1000000	-1000000
		-1000000	0.056500
		-1000000	0.058500
		-1000000	-1000000
		-1000000	-1000000
		1000000	0.030000
		0.596000	0.066000
		0.043000	-1000000
		-1000000	0.324000
		0.078500	-1000000
		-1000000	-1000000
		-1000000	0.722000
		0.957500	0.140500
		0.325000	0.509500
		0.041000	0.206500
		0.021500	0.097000
		-1000000	0.150000
		-1000000	1000000
		-1000000	0.061500
		0.028500	0.017500
		-1000000	0.089000
		0.544000	0.086500
		-1000000	-1000000
		0.010500	-1000000
		0.019000	-1000000
		-1000000	0.998500
		0.143000	-1000000
		0.564500	0.728000
		1000000	0.123500
		-1000000	0.039500
		0.032000	-1000000
		-1000000	-1000000
		-1000000	-1000000
		0.036000	-1000000
		-1000000	0.136500
		-1000000	0.066000
		0.008500	-1000000
		0.037500	0.051500
		0.035000	-1000000
		0.042500	-1000000
		0.039500	0.123500
		0.253000	-1000000
		-1000000	-1000000
		-1000000	0.058500
		-1000000	0.362500
		-1000000	0.366000
		0.018500	0.268000
		-1000000	0.689000
		-1000000	1000000
		0.578500	-1000000
		0.114000	0.151500
		-1000000	0.043000
		-1000000	0.886000
		0.022500	0.571500
		-1000000	-1000000
		-1000000	-1000000
		0.016000	-1000000
		0.007500	-1000000
		0.006500	0.049000
		0.034000	-1000000
		-1000000	0.288500
		0.040500	0.184500
		1000000	-1000000
		-1000000	1000000
		-1000000	-1000000
		-1000000	0.011000
		0.615500	0.059000
		0.471000	0.065500
		0.006500	0.069000
		0.012000	0.034500
		0.003500	-1000000
		0.031000	-1000000
		-1000000	0.070000
		-1000000	0.015500
		-1000000	0.016000
		-1000000	0.028500
		1000000	-1000000
		-1000000	-1000000
		-1000000	0.102000
		-1000000	-1000000
		-1000000	-1000000
		0.039000	0.033500
		-1000000	0.033000
		0.019500	0.069500
		-1000000	0.115500
		-1000000	0.384500
		0.126000	0.306500
		-1000000	0.065500
		0.008000	0.052000
		-1000000	1000000
		-1000000	0.060500
		-1000000	-1000000
		-1000000	-1000000
		-1000000	-1000000
		0.003500	0.080500
		0.004000	0.032000
		-1000000	0.070000
		0.005500	0.134000
		-1000000	-1000000
		-1000000	-1000000
		-1000000	-1000000
		-1000000	-1000000
		0.015000	-1000000
		0.021500	-1000000
		0.003500	1000000
		0.021500	-1000000
		-1000000	-1000000
		-1000000	-1000000
		0.156500	-1000000
		-1000000	-1000000
		-1000000	0.238500
		-1000000	-1000000
		0.119000	0.052000
		0.008500	-1000000
		0.021500	-1000000
		-1000000	-1000000
		-1000000	-1000000
		-1000000	-1000000
		-1000000	-1000000
		-1000000	-1000000
		-1000000	0.970000
		-1000000	0.650500
		0.038500	0.080000
		-1000000	-1000000
		-1000000	0.070000
		0.003500	-1000000
		-1000000	-1000000
		0.054500	0.368500
		-1000000	0.133000
		-1000000	0.106500
		-1000000	0.184000
		-1000000	-1000000
		0.029500	-1000000
		0.022000	-1000000
		0.214500	0.110500
		0.031500	-1000000
		0.030500	0.466500
		0.376500	-1000000
		0.047500	0.184500
		-1000000	0.141500
		-1000000	-1000000
		0.101000	0.303500
		-1000000	0.565000
		1000000	1000000
		-1000000	-1000000
		-1000000	0.351500
		0.003500	-1000000
		0.018000	-1000000
		0.011500	0.192000
		0.003500	-1000000
		0.448500	-1000000
		0.621000	0.109000
		-1000000	0.397500
		0.403000	0.243000
		0.122500	0.283500
		0.043000	0.266000
		0.047000	0.492500
		0.042500	-1000000
		0.068500	-1000000
		-1000000	-1000000
		-1000000	-1000000
		-1000000	0.035000
		-1000000	-1000000
		0.561000	-1000000
		0.086500	0.388000
		-1000000	0.163500
		-1000000	-1000000
		-1000000	-1000000
		-1000000	0.098500
		-1000000	-1000000
		-1000000	-1000000
		-1000000	0.046500
		-1000000	0.047500
		0.048500	0.024500
		0.339500	0.079500
		-1000000	-1000000
		-1000000	0.156500
		-1000000	1000000
		-1000000	-1000000
		0.568500	-1000000
		0.545500	-1000000
		0.523000	0.601500
		0.741000	0.341000
		0.521500	0.039500
		0.799000	0.054000
		0.706500	0.024500
		1000000	0.025000
		-1000000	-1000000
		0.663500	-1000000
		-1000000	-1000000
		-1000000	-1000000
		0.661000	1000000
		-1000000	-1000000
		0.735000	-1000000
		0.462500	-1000000
		-1000000	-1000000
		0.363500	0.053000
		-1000000	-1000000
		-1000000	0.049000
		-1000000	-1000000
		0.897500	-1000000
		0.919500	0.324000
		0.755000	-1000000
		1000000	0.102500
		0.720500	-1000000
		0.906500	-1000000
		1000000	-1000000
		0.913000	-1000000
		0.575000	-1000000
		-1000000	0.052500
		-1000000	0.044500
		-1000000	-1000000
		0.700500	0.079500
		-1000000	-1000000
		0.445000	-1000000
		-1000000	-1000000
		0.623000	-1000000
		0.691000	0.031000
		-1000000	0.011000
		-1000000	0.070000
		-1000000	0.119500
		-1000000	-1000000
		-1000000	-1000000
		-1000000	0.654000
		-1000000	-1000000
		-1000000	-1000000
		-1000000	-1000000
		-1000000	0.357500
		-1000000	0.114000
		-1000000	0.063000
		-1000000	-1000000
		-1000000	-1000000
		-1000000	-1000000
		-1000000	-1000000
		-1000000	-1000000
		-1000000	-1000000
		-1000000	-1000000
		-1000000	0.044000
		-1000000	-1000000
		-1000000	-1000000
		-1000000	0.111000
		-1000000	-1000000
		-1000000	0.068000
			-1000000
			-1000000
			-1000000
			-1000000
			0.011000
			0.093500
			0.197500
			0.100500
			0.115000
			0.247000
			0.229500
			-1000000
			-1000000
			0.196500
			-1000000
			1000000
			-1000000
			-1000000
			0.063000
			0.051000
			0.101000
			0.037000
			0.478000
			0.491500
			-1000000
			0.269000
			0.171000
			0.135000
			0.105000
			0.144500
			0.199500
			-1000000
			-1000000
			-1000000
			-1000000
			0.375500
			0.105000
			-1000000
			-1000000
			-1000000
			-1000000
			-1000000
			-1000000
			-1000000
			-1000000
			0.130000
			0.349500
			-1000000
			-1000000
			-1000000
			-1000000
			0.579000
			0.458000
			0.405000
			0.591000
			0.422000
			0.623500
			0.512000
			1000000
			-1000000
			0.654500
			-1000000
			-1000000
			0.512500
			-1000000
			0.597500
			0.349500
			-1000000
			0.404000
			-1000000
			-1000000
			-1000000
			0.699000
			0.690000
			0.798000
			1000000
			0.723500
			0.887000
			0.851000
			0.721000
			0.481000
			-1000000
			-1000000
			-1000000
			0.631000
			-1000000
			0.493000
			-1000000
			0.526000
			0.486000
			-1000000
			-1000000
			-1000000
			-1000000
			-1000000
			-1000000
			-1000000
			-1000000
			-1000000
			-1000000
			-1000000
			-1000000
			-1000000
			-1000000
			-1000000
			-1000000
			-1000000
			-1000000
			-1000000
			-1000000
			-1000000
			-1000000
			-1000000
			-1000000
			-1000000

## Sheet: Fig3f
Figure 3 f
		cell_seRNAd3-5_1	cell_seRNAd3-5_2	cell_seRNA-eGFP_1	cell_seRNA-eGFP_2
		-1000000	-1000000	-1000000	-1000000
		-1000000	-1000000	-1000000	-1000000
		-1000000	-1000000	-1000000	-1000000
		-1000000	-1000000	-1000000	-1000000
		-1000000	-1000000	-1000000	-1000000
		-1000000	-1000000	-1000000	-1000000
		-1000000	-1000000	-1000000	-1000000
		-1000000	-1000000	-1000000	-1000000
		-1000000	-1000000	-1000000	-1000000
		-1000000	-1000000	-1000000	-1000000
		-1000000	-1000000	-1000000	-1000000
		-1000000	-1000000	-1000000	-1000000
		-1000000	-1000000	-1000000	-1000000
		-1000000	-1000000	-1000000	-1000000
		-1000000	-1000000	-1000000	-1000000
		-1000000	-1000000	-1000000	-1000000
		-1000000	-1000000	-1000000	-1000000
		-1000000	-1000000	-1000000	-1000000
		-1000000	-1000000	-1000000	-1000000
		0.367000	0.381000	-1000000	-1000000
		0.390000	0.408000	-1000000	-1000000
		0.244000	0.239000	-1000000	-1000000
		-1000000	-1000000	0.463000	0.670000
		-1000000	-1000000	-1000000	-1000000
		-1000000	-1000000	0.667000	0.637000
		0.251000	0.256000	0.675000	0.635000
		-1000000	-1000000	-1000000	-1000000
		0.231000	0.223000	-1000000	-1000000
		-1000000	-1000000	-1000000	-1000000
		-1000000	-1000000	0.407000	0.503000
		0.133000	0.119000	0.389000	0.377000
		-1000000	-1000000	0.400000	0.557000
		-1000000	-1000000	-1000000	-1000000
		0.228000	0.215000	0.564000	0.391000
		-1000000	-1000000	-1000000	-1000000
		0.226000	0.302000	0.399000	0.262000
		0.633000	0.682000	0.406000	0.504000
		0.827000	0.839000	-1000000	-1000000
		0.600000	0.581000	-1000000	-1000000
		-1000000	-1000000	0.300000	0.172000
		-1000000	-1000000	-1000000	-1000000
		-1000000	-1000000	0.449000	0.423000
		0.412000	0.418000	0.388000	0.345000
		0.315000	0.330000	-1000000	-1000000
		0.555000	0.576000	0.471000	0.386000
		-1000000	-1000000	0.436000	0.348000
		0.714000	0.669000	-1000000	-1000000
		0.588000	0.617000	-1000000	-1000000
		-1000000	-1000000	-1000000	-1000000
		0.644000	0.601000	0.468000	0.464000
		0.624000	0.631000	-1000000	-1000000
		0.487000	0.502000	0.491000	0.449000
		-1000000	-1000000	0.707000	0.654000
		-1000000	-1000000	-1000000	-1000000
		0.325000	0.314000	-1000000	-1000000
		-1000000	-1000000	0.311000	0.357000
		-1000000	-1000000	0.565000	0.499000
		-1000000	-1000000	-1000000	-1000000
		0.361000	0.356000	-1000000	-1000000
		0.586000	0.606000	0.370000	0.330000
		-1000000	-1000000	-1000000	-1000000
		-1000000	-1000000	-1000000	-1000000
		0.601000	0.605000	0.114000	0.135000
		-1000000	-1000000	0.481000	0.531000
		0.360000	0.335000	-1000000	-1000000
		-1000000	-1000000	0.451000	0.462000
		-1000000	-1000000	0.770000	0.829000
		0.839000	0.847000	-1000000	-1000000
		0.813000	0.858000	0.277000	0.404000
		0.517000	0.530000	0.223000	0.255000
		-1000000	-1000000	0.529000	0.522000
		-1000000	-1000000	-1000000	-1000000
		-1000000	-1000000	0.525000	0.610000
		-1000000	-1000000	0.543000	0.502000
		0.397000	0.389000	-1000000	-1000000
		0.796000	0.800000	-1000000	-1000000
		1000000	1000000	-1000000	-1000000
		0.485000	0.497000	0.964000	0.984000
		-1000000	-1000000	0.588000	0.729000
		-1000000	-1000000	-1000000	-1000000
		-1000000	-1000000	-1000000	-1000000
		0.628000	0.588000	-1000000	-1000000
		-1000000	-1000000	-1000000	-1000000
		-1000000	-1000000	0.327000	0.227000
		-1000000	-1000000	0.352000	0.377000
		0.393000	0.392000	0.418000	0.309000
		-1000000	-1000000	-1000000	-1000000
		0.115000	0.089000	0.284000	0.246000
		0.165000	0.154000	-1000000	-1000000
		-1000000	-1000000	0.254000	0.208000
		-1000000	-1000000	0.299000	0.250000
		-1000000	-1000000	0.449000	0.436000
		0.577000	0.602000	-1000000	-1000000
		0.563000	0.584000	-1000000	-1000000
		0.920000	0.949000	-1000000	-1000000
		-1000000	-1000000	-1000000	-1000000
		-1000000	-1000000	-1000000	-1000000
		0.202000	0.224000	0.562000	0.603000
		0.281000	0.296000	0.357000	0.314000
		0.152000	0.164000	0.522000	0.448000
		0.752000	0.765000	0.942000	0.872000
		-1000000	-1000000	-1000000	-1000000
		0.359000	0.354000	-1000000	-1000000
		-1000000	-1000000	-1000000	-1000000
		-1000000	-1000000	-1000000	-1000000
		-1000000	-1000000	-1000000	-1000000
		0.370000	0.407000	-1000000	-1000000
		-1000000	-1000000	-1000000	-1000000
		0.299000	0.331000	-1000000	-1000000
		-1000000	-1000000	-1000000	-1000000
		0.389000	0.372000	0.382000	0.256000
		-1000000	-1000000	0.402000	0.287000
		0.419000	0.399000	0.461000	0.353000
		-1000000	-1000000	-1000000	-1000000
		0.500000	0.522000	-1000000	-1000000
		-1000000	-1000000	-1000000	-1000000
		-1000000	-1000000	-1000000	-1000000
		-1000000	-1000000	-1000000	-1000000
		0.139000	0.119000	-1000000	-1000000
		-1000000	-1000000	0.542000	0.604000
		0.269000	0.236000	-1000000	-1000000
		-1000000	-1000000	-1000000	-1000000
		-1000000	-1000000	-1000000	-1000000
		-1000000	-1000000	0.322000	0.275000
		0.115000	0.091000	0.367000	0.333000
		-1000000	-1000000	-1000000	-1000000
		0.281000	0.268000	-1000000	-1000000
		-1000000	-1000000	0.392000	0.507000
		-1000000	-1000000	-1000000	-1000000
		-1000000	-1000000	0.267000	0.402000
		0.221000	0.191000	-1000000	-1000000
		0.205000	0.203000	-1000000	-1000000
		-1000000	-1000000	-1000000	-1000000
		0.093000	0.070000	-1000000	-1000000
		0.086000	0.086000	0.285000	0.188000
		0.071000	0.063000	0.359000	0.384000
		0.543000	0.560000	0.504000	0.452000
		-1000000	-1000000	-1000000	-1000000
		0.701000	0.684000	-1000000	-1000000
		0.996000	1000000	0.332000	0.358000
		-1000000	-1000000	-1000000	-1000000
		0.761000	0.770000	0.361000	0.449000
		-1000000	-1000000	-1000000	-1000000
		-1000000	-1000000	0.209000	0.267000
		-1000000	-1000000	-1000000	-1000000
		0.071000	0.075000	-1000000	-1000000
		0.101000	0.095000	0.509000	0.477000
		0.111000	0.094000	0.459000	0.412000
		0.090000	0.094000	0.517000	0.394000
		0.235000	0.245000	-1000000	-1000000
		0.369000	0.360000	-1000000	-1000000
		-1000000	-1000000	-1000000	-1000000
		0.678000	0.669000	-1000000	-1000000
		0.635000	0.684000	0.116000	0.076000
		0.636000	0.635000	-1000000	-1000000
		-1000000	-1000000	-1000000	-1000000
		0.834000	0.885000	-1000000	-1000000
		1000000	1000000	-1000000	-1000000
		0.818000	0.832000	0.052000	0.054000
		0.623000	0.682000	-1000000	-1000000
		-1000000	-1000000	-1000000	-1000000
		0.318000	0.278000	0.151000	0.172000
		-1000000	-1000000	-1000000	-1000000
		-1000000	-1000000	-1000000	-1000000
		0.828000	0.848000	-1000000	-1000000
		0.476000	0.513000	-1000000	-1000000
		-1000000	-1000000	0.147000	0.191000
		-1000000	-1000000	-1000000	-1000000
		-1000000	-1000000	-1000000	-1000000
		-1000000	-1000000	-1000000	-1000000
		0.309000	0.293000	0.408000	0.014000
		0.240000	0.249000	-1000000	-1000000
		0.176000	0.160000	-1000000	-1000000
		0.822000	0.824000	0.102000	0.047000
		0.480000	0.477000	0.064000	0.064000
		-1000000	-1000000	0.306000	0.314000
		-1000000	-1000000	-1000000	-1000000
		-1000000	-1000000	0.236000	0.250000
		-1000000	-1000000	-1000000	-1000000
		-1000000	-1000000	0.154000	0.164000
		-1000000	-1000000	0.181000	0.236000
		0.123000	0.115000	-1000000	-1000000
		0.395000	0.427000	-1000000	-1000000
		0.075000	0.069000	-1000000	-1000000
		0.078000	0.075000	0.197000	0.174000
		0.087000	0.101000	-1000000	-1000000
		-1000000	-1000000	0.051000	0.074000
		-1000000	-1000000	0.220000	0.187000
		0.150000	0.095000	0.305000	0.349000
		0.096000	0.087000	-1000000	-1000000
		0.115000	0.095000	-1000000	-1000000
		-1000000	-1000000	-1000000	-1000000
		-1000000	-1000000	-1000000	-1000000
		0.183000	0.202000	0.281000	0.266000
		-1000000	-1000000	-1000000	-1000000
		0.082000	0.069000	0.237000	0.215000
		0.095000	0.103000	-1000000	-1000000
		-1000000	-1000000	-1000000	-1000000
		-1000000	-1000000	0.460000	0.458000
		-1000000	-1000000	-1000000	-1000000
		-1000000	-1000000	-1000000	-1000000
		0.160000	0.142000	0.282000	0.179000
		0.139000	0.126000	0.319000	0.364000
		0.701000	0.703000	-1000000	-1000000
		-1000000	-1000000	-1000000	-1000000
		0.643000	0.598000	-1000000	-1000000
		0.747000	0.697000	-1000000	-1000000
		-1000000	-1000000	0.336000	0.444000
		-1000000	-1000000	0.400000	0.397000
		-1000000	-1000000	0.719000	0.690000
		0.093000	0.066000	-1000000	-1000000
		0.064000	0.051000	-1000000	-1000000
		0.141000	0.117000	0.223000	0.258000
		0.756000	0.763000	0.374000	0.329000
		-1000000	-1000000	0.368000	0.402000
		0.320000	0.311000	-1000000	-1000000
		0.365000	0.397000	-1000000	-1000000
		-1000000	-1000000	0.318000	0.318000
		-1000000	-1000000	-1000000	-1000000
		-1000000	-1000000	0.284000	0.229000
		0.109000	0.143000	-1000000	-1000000
		0.161000	0.168000	-1000000	-1000000
		-1000000	-1000000	0.330000	0.332000
		-1000000	-1000000	0.681000	0.642000
		-1000000	-1000000	0.480000	0.625000
		0.172000	0.202000	0.335000	0.275000
		0.632000	0.588000	-1000000	-1000000
		-1000000	-1000000	0.417000	0.367000
		-1000000	-1000000	0.585000	0.607000
		0.355000	0.317000	0.618000	0.485000
		-1000000	-1000000	-1000000	-1000000
		0.587000	0.536000	-1000000	-1000000
		0.791000	0.753000	-1000000	-1000000
		0.848000	0.852000	0.189000	0.200000
		0.567000	0.577000	0.587000	0.654000
		-1000000	-1000000	-1000000	-1000000
		-1000000	-1000000	0.361000	0.473000
		0.066000	0.055000	-1000000	-1000000
		0.081000	0.066000	-1000000	-1000000
		-1000000	-1000000	-1000000	-1000000
		0.108000	0.096000	-1000000	-1000000
		0.230000	0.206000	-1000000	-1000000
		-1000000	-1000000	0.064000	0.057000
		-1000000	-1000000	0.119000	0.115000
		-1000000	-1000000	-1000000	-1000000
		0.494000	0.504000	0.231000	0.332000
		0.375000	0.351000	0.243000	0.343000
		-1000000	-1000000	-1000000	-1000000
		0.435000	0.441000	0.293000	0.332000
		0.321000	0.328000	0.322000	0.310000
		0.207000	0.188000	0.618000	0.581000
		0.223000	0.211000	-1000000	-1000000
		0.284000	0.246000	-1000000	-1000000
		0.205000	0.187000	-1000000	-1000000
		-1000000	-1000000	0.858000	0.928000
		0.194000	0.227000	-1000000	-1000000
		0.180000	0.176000	0.983000	0.913000
		-1000000	-1000000	-1000000	-1000000
		0.823000	0.816000	0.331000	0.308000
		0.263000	0.268000	0.674000	0.812000
		0.566000	0.568000	0.408000	0.341000
		-1000000	-1000000	0.318000	0.304000
		0.107000	0.102000	-1000000	-1000000
		0.131000	0.130000	-1000000	-1000000
		0.188000	0.168000	0.261000	0.292000
		0.183000	0.202000	-1000000	-1000000
		-1000000	-1000000	0.260000	0.291000
		0.659000	0.581000	0.210000	0.189000
		0.259000	0.227000	0.353000	0.309000
		-1000000	-1000000	-1000000	-1000000
		0.120000	0.116000	-1000000	-1000000
		0.078000	0.085000	-1000000	-1000000
		-1000000	-1000000	0.195000	0.178000
		-1000000	-1000000	-1000000	-1000000
		-1000000	-1000000	-1000000	-1000000
		0.133000	0.123000	0.149000	0.176000
		0.082000	0.088000	-1000000	-1000000
		-1000000	-1000000	-1000000	-1000000
		0.144000	0.139000	0.569000	0.633000
		-1000000	-1000000	0.206000	0.221000
		-1000000	-1000000	0.093000	0.148000
		-1000000	-1000000	-1000000	-1000000
		0.139000	0.149000	-1000000	-1000000
		0.621000	0.575000	0.308000	0.269000
		-1000000	-1000000	-1000000	-1000000
		-1000000	-1000000	-1000000	-1000000
		0.727000	0.718000	-1000000	-1000000
		0.793000	0.805000	0.306000	0.198000
		1000000	1000000	-1000000	-1000000
		1000000	1000000	-1000000	-1000000
		-1000000	-1000000	-1000000	-1000000
		0.202000	0.172000	-1000000	-1000000
		-1000000	-1000000	0.302000	0.342000
		-1000000	-1000000	-1000000	-1000000
		-1000000	-1000000	-1000000	-1000000
		0.057000	0.065000	-1000000	-1000000
		-1000000	-1000000	-1000000	-1000000
		-1000000	-1000000	0.209000	0.229000
		0.038000	0.039000	-1000000	-1000000
		0.023000	0.044000	-1000000	-1000000
		0.065000	0.050000	0.394000	0.428000
		-1000000	-1000000	0.368000	0.296000
		-1000000	-1000000	-1000000	-1000000
		-1000000	-1000000	-1000000	-1000000
		-1000000	-1000000	-1000000	-1000000
		-1000000	-1000000	-1000000	-1000000
		0.695000	0.679000	-1000000	-1000000
		-1000000	-1000000	0.505000	0.499000
		0.888000	0.891000	-1000000	-1000000
		-1000000	-1000000	0.064000	0.126000
		0.684000	0.657000	-1000000	-1000000
		-1000000	-1000000	-1000000	-1000000
		-1000000	-1000000	0.088000	0.077000
		-1000000	-1000000	-1000000	-1000000
		0.523000	0.504000	0.181000	0.161000
		-1000000	-1000000	0.291000	0.333000
		-1000000	-1000000	-1000000	-1000000
		0.910000	0.906000	-1000000	-1000000
		0.594000	0.645000	-1000000	-1000000
		0.603000	0.570000	0.384000	0.337000
		-1000000	-1000000	0.406000	0.388000
		-1000000	-1000000	0.619000	0.665000
		0.249000	0.252000	-1000000	-1000000
		-1000000	-1000000	-1000000	-1000000
		0.429000	0.436000	-1000000	-1000000
		-1000000	-1000000	0.142000	0.181000
		-1000000	-1000000	-1000000	-1000000
		0.526000	0.528000	-1000000	-1000000
		0.346000	0.316000	0.585000	0.461000
		-1000000	-1000000	-1000000	-1000000
		-1000000	-1000000	-1000000	-1000000
		0.075000	0.076000	0.983000	0.973000
		-1000000	-1000000	0.695000	0.804000
		-1000000	-1000000	-1000000	-1000000
		0.529000	0.504000	0.290000	0.253000
		-1000000	-1000000	0.255000	0.262000
		-1000000	-1000000	1000000	1000000
		-1000000	-1000000	-1000000	-1000000
		-1000000	-1000000	0.830000	0.838000
		-1000000	-1000000	0.521000	0.593000
		-1000000	-1000000	0.679000	0.732000
		0.634000	0.614000	0.499000	0.509000
		0.524000	0.487000	0.588000	0.504000
		0.260000	0.244000	-1000000	-1000000
		-1000000	-1000000	0.374000	0.525000
		-1000000	-1000000	1000000	1000000
		-1000000	-1000000	0.719000	0.703000
		0.660000	0.656000	0.492000	0.446000
		0.232000	0.230000	0.392000	0.400000
		0.214000	0.188000	0.223000	0.190000
		0.434000	0.457000	0.597000	0.589000
		0.519000	0.488000	-1000000	-1000000
		-1000000	-1000000	-1000000	-1000000
		-1000000	-1000000	0.350000	0.320000
		0.459000	0.462000	0.802000	0.864000
		0.291000	0.277000	0.453000	0.526000
		-1000000	-1000000	0.751000	0.701000
		0.212000	0.224000	0.413000	0.282000
		0.139000	0.150000	0.413000	0.365000
		-1000000	-1000000	0.522000	0.610000
		0.407000	0.376000	-1000000	-1000000
		0.283000	0.271000	0.703000	0.627000
		0.354000	0.344000	0.364000	0.410000
		-1000000	-1000000	1000000	1000000
		-1000000	-1000000	1000000	0.996000
		0.467000	0.483000	0.509000	0.410000
		0.422000	0.408000	0.717000	0.888000
		-1000000	-1000000	-1000000	-1000000
		-1000000	-1000000	0.622000	0.664000
		0.487000	0.479000	0.450000	0.387000
		0.453000	0.446000	0.096000	0.086000
		-1000000	-1000000	0.393000	0.414000
		-1000000	-1000000	0.721000	0.641000
		0.572000	0.561000	0.623000	0.565000
		-1000000	-1000000	0.447000	0.534000
		0.577000	0.575000	0.409000	0.630000
		-1000000	-1000000	0.693000	0.841000
		-1000000	-1000000	0.673000	0.567000
		-1000000	-1000000	1000000	1000000
		0.121000	0.104000	0.816000	1000000
		0.301000	0.290000	0.584000	0.599000
		-1000000	-1000000	0.378000	0.482000
		0.173000	0.158000	0.606000	0.474000
		-1000000	-1000000	0.657000	0.638000
		0.715000	0.698000	-1000000	-1000000
		1000000	1000000	0.532000	0.691000
		0.687000	0.753000	0.503000	0.441000
		0.322000	0.320000	0.773000	0.740000
		-1000000	-1000000	1000000	1000000
		-1000000	-1000000	0.537000	0.490000
		-1000000	-1000000	-1000000	-1000000
		-1000000	-1000000	0.537000	0.615000
		0.228000	0.243000	0.596000	0.681000
		0.182000	0.192000	0.573000	0.682000
		-1000000	-1000000	0.575000	0.507000
		0.312000	0.309000	-1000000	-1000000
		-1000000	-1000000	-1000000	-1000000
		-1000000	-1000000	0.286000	0.377000
		0.406000	0.380000	0.440000	0.406000
		-1000000	-1000000	0.795000	0.790000
		0.244000	0.216000	0.955000	0.948000
		-1000000	-1000000	0.420000	0.421000
		-1000000	-1000000	-1000000	-1000000
		0.360000	0.352000	0.393000	0.573000
		0.586000	0.569000	0.568000	0.515000
		0.618000	0.610000	0.403000	0.368000
		0.232000	0.238000	-1000000	-1000000
		0.422000	0.408000	0.403000	0.431000
		0.462000	0.491000	-1000000	-1000000
		0.445000	0.413000	0.347000	0.449000
		-1000000	-1000000	0.313000	0.279000
		-1000000	-1000000	0.757000	0.757000
		0.284000	0.306000	1000000	1000000
		0.495000	0.432000	0.641000	0.727000
		0.183000	0.169000	-1000000	-1000000
		0.163000	0.147000	0.570000	0.685000
		-1000000	-1000000	0.555000	0.721000
		0.539000	0.541000	0.569000	0.794000
		0.613000	0.625000	0.527000	0.481000
		-1000000	-1000000	-1000000	-1000000
		0.607000	0.618000	-1000000	-1000000
		0.491000	0.477000	0.412000	0.547000
		-1000000	-1000000	0.397000	0.459000
		-1000000	-1000000	0.830000	0.941000
		0.096000	0.089000	1000000	0.961000
		0.179000	0.170000	0.530000	0.456000
		0.115000	0.100000	-1000000	-1000000
		0.649000	0.645000	0.343000	0.366000
		-1000000	-1000000	0.651000	0.597000
		-1000000	-1000000	0.446000	0.442000
		0.427000	0.412000	-1000000	-1000000
		0.343000	0.350000	0.499000	0.444000
		-1000000	-1000000	-1000000	-1000000
		-1000000	-1000000	0.354000	0.410000
		0.486000	0.459000	0.337000	0.379000
		0.489000	0.479000	0.789000	0.799000
		-1000000	-1000000	1000000	1000000
		0.906000	0.859000	0.501000	0.714000
		0.510000	0.501000	-1000000	-1000000
		-1000000	-1000000	0.530000	0.610000
		0.509000	0.568000	0.603000	0.630000
		0.299000	0.334000	0.445000	0.463000
		-1000000	-1000000	0.616000	0.497000
		0.592000	0.632000	0.633000	0.547000
		0.693000	0.663000	-1000000	-1000000
		0.210000	0.215000	0.725000	0.742000
		0.483000	0.465000	0.364000	0.349000
		-1000000	-1000000	0.323000	0.295000
		-1000000	-1000000	0.855000	0.996000
		-1000000	-1000000	-1000000	-1000000
		-1000000	-1000000	0.686000	0.716000
		0.262000	0.259000	0.578000	0.538000
		-1000000	-1000000	0.487000	0.523000
		-1000000	-1000000	0.483000	0.528000
		-1000000	-1000000	-1000000	-1000000
		-1000000	-1000000	0.427000	0.461000
		0.389000	0.391000	0.437000	0.530000
		-1000000	-1000000	0.568000	0.547000
		-1000000	-1000000	0.817000	0.815000
		0.401000	0.366000	-1000000	-1000000
		0.170000	0.165000	0.435000	0.663000
		-1000000	-1000000	0.381000	0.424000
		0.141000	0.140000	0.945000	1000000
		0.178000	0.181000	1000000	1000000
		-1000000	-1000000	0.622000	0.643000
		0.233000	0.215000	0.250000	0.437000
		0.456000	0.436000	0.157000	0.117000
		-1000000	-1000000	0.318000	0.306000
		0.536000	0.527000	0.813000	0.797000
		-1000000	-1000000	0.858000	0.799000
		0.590000	0.552000	0.559000	0.558000
		-1000000	-1000000	0.771000	0.781000
		-1000000	-1000000	1000000	1000000
		0.623000	0.659000	0.656000	0.623000
		-1000000	-1000000	-1000000	-1000000
		-1000000	-1000000	0.724000	0.656000
		-1000000	-1000000	-1000000	-1000000
		0.506000	0.545000	0.397000	0.324000
		0.353000	0.373000	0.565000	0.672000
		0.308000	0.302000	1000000	1000000
		0.318000	0.314000	-1000000	-1000000
		0.461000	0.420000	0.342000	0.464000
		-1000000	-1000000	1000000	1000000
		0.555000	0.549000	-1000000	-1000000
		-1000000	-1000000	0.495000	0.367000
		-1000000	-1000000	0.420000	0.377000
		0.490000	0.476000	-1000000	-1000000
		0.835000	0.792000	0.340000	0.332000
		-1000000	-1000000	0.302000	0.403000
		-1000000	-1000000	0.457000	0.313000
		0.176000	0.168000	-1000000	-1000000
		-1000000	-1000000	0.497000	0.436000
		0.064000	0.049000	-1000000	-1000000
		0.063000	0.060000	0.259000	0.301000
		0.371000	0.379000	0.244000	0.310000
		-1000000	-1000000	0.491000	0.461000
		-1000000	-1000000	0.744000	0.763000
		0.812000	0.852000	0.493000	0.537000
		0.588000	0.573000	0.406000	0.431000
		-1000000	-1000000	-1000000	-1000000
		-1000000	-1000000	0.410000	0.386000
		-1000000	-1000000	-1000000	-1000000
		0.600000	0.617000	-1000000	-1000000
		-1000000	-1000000	0.852000	0.817000
		0.567000	0.615000	-1000000	-1000000
		-1000000	-1000000	0.275000	0.329000
		0.588000	0.609000	0.284000	0.338000
		-1000000	-1000000	0.479000	0.490000
		0.541000	0.570000	0.407000	0.493000
		0.676000	0.656000	1000000	1000000
		0.545000	0.556000	-1000000	-1000000
		-1000000	-1000000	-1000000	-1000000
		0.529000	0.512000	0.417000	0.294000
		0.837000	0.823000	0.544000	0.492000
		-1000000	-1000000	0.458000	0.427000
		0.575000	0.597000	0.776000	0.885000
		-1000000	-1000000	0.323000	0.307000
		-1000000	-1000000	0.294000	0.291000
		0.272000	0.271000	0.651000	0.589000
		-1000000	-1000000	0.660000	0.585000
		-1000000	-1000000	1000000	1000000
		0.964000	0.988000	-1000000	-1000000
		0.511000	0.526000	0.731000	0.509000
		-1000000	-1000000	-1000000	-1000000
		0.472000	0.496000	-1000000	-1000000
		-1000000	-1000000	-1000000	-1000000
		-1000000	-1000000	-1000000	-1000000
		1000000	1000000	0.379000	0.371000
		0.653000	0.666000	0.462000	0.421000
		-1000000	-1000000	0.487000	0.525000
		-1000000	-1000000	0.255000	0.208000
		0.550000	0.554000	-1000000	-1000000
		0.578000	0.478000	-1000000	-1000000
		-1000000	-1000000	-1000000	-1000000
		-1000000	-1000000	0.288000	0.234000
		0.413000	0.400000	-1000000	-1000000
		-1000000	-1000000	0.342000	0.436000
		-1000000	-1000000	-1000000	-1000000
		0.136000	0.147000	0.588000	0.573000
		0.314000	0.324000	0.634000	0.550000
		0.530000	0.432000	0.910000	0.920000
		0.658000	0.635000	0.541000	0.658000
		-1000000	-1000000	0.332000	0.328000
		0.425000	0.450000	0.745000	0.845000
		0.642000	0.656000	1000000	1000000
		-1000000	-1000000	-1000000	-1000000
		0.520000	0.548000	-1000000	-1000000
		0.453000	0.487000	0.404000	0.376000
		-1000000	-1000000	0.193000	0.238000
		0.565000	0.560000	-1000000	-1000000
		-1000000	-1000000	0.366000	0.367000
		-1000000	-1000000	0.253000	0.334000
		0.684000	0.686000	-1000000	-1000000
		-1000000	-1000000	0.287000	0.322000
		-1000000	-1000000	0.594000	0.563000
		-1000000	-1000000	0.494000	0.567000
		0.370000	0.365000	0.539000	0.377000
		0.762000	0.797000	-1000000	-1000000
		0.441000	0.462000	0.356000	0.444000
		-1000000	-1000000	-1000000	-1000000
		0.793000	0.773000	-1000000	-1000000
		0.655000	0.665000	-1000000	-1000000
		0.273000	0.261000	0.409000	0.394000
		0.423000	0.456000	0.663000	0.540000
		0.748000	0.764000	0.199000	0.291000
		0.259000	0.252000	-1000000	-1000000
		-1000000	-1000000	0.525000	0.578000
		0.960000	0.916000	-1000000	-1000000
		0.989000	0.980000	0.200000	0.380000
		0.761000	0.771000	0.198000	0.305000
		0.753000	0.746000	0.763000	0.700000
		-1000000	-1000000	0.800000	0.849000
		-1000000	-1000000	0.383000	0.485000
		0.129000	0.138000	0.546000	0.502000
		0.285000	0.308000	0.427000	0.439000
		0.858000	0.844000	1000000	1000000
		0.842000	0.852000	-1000000	-1000000
		-1000000	-1000000	0.346000	0.242000
		0.929000	0.976000	0.349000	0.287000
		0.607000	0.616000	0.672000	0.617000
		-1000000	-1000000	0.927000	0.878000
		0.172000	0.173000	0.451000	0.537000
		0.190000	0.207000	0.885000	0.838000
		0.560000	0.566000	0.612000	0.681000
		-1000000	-1000000	0.247000	0.168000
		-1000000	-1000000	-1000000	-1000000
		-1000000	-1000000	0.300000	0.299000
		0.195000	0.192000	0.302000	0.355000
		0.387000	0.396000	0.600000	0.606000
		-1000000	-1000000	-1000000	-1000000
		0.280000	0.304000	0.676000	0.668000
		-1000000	-1000000	-1000000	-1000000
		-1000000	-1000000	0.183000	0.221000
		0.227000	0.205000	-1000000	-1000000
		0.146000	0.106000	-1000000	-1000000
		0.128000	0.104000	-1000000	-1000000
		-1000000	-1000000	0.455000	0.334000
		-1000000	-1000000	0.375000	0.296000
		0.100000	0.090000	-1000000	-1000000
		-1000000	-1000000	0.539000	0.539000
		0.110000	0.101000	-1000000	-1000000
		0.724000	0.761000	-1000000	-1000000
		-1000000	-1000000	0.825000	0.801000
		0.668000	0.663000	-1000000	-1000000
		0.587000	0.597000	0.257000	0.280000
		0.518000	0.521000	-1000000	-1000000
		0.471000	0.469000	0.262000	0.303000
		0.588000	0.624000	-1000000	-1000000
		-1000000	-1000000	-1000000	-1000000
		-1000000	-1000000	0.311000	0.308000
		0.566000	0.555000	0.578000	0.646000
		0.608000	0.627000	-1000000	-1000000
		0.338000	0.342000	-1000000	-1000000
		0.243000	0.251000	0.499000	0.484000
		0.597000	0.606000	-1000000	-1000000
		-1000000	-1000000	-1000000	-1000000
		0.498000	0.505000	0.199000	0.154000
		0.616000	0.631000	-1000000	-1000000
		0.613000	0.598000	-1000000	-1000000
		-1000000	-1000000	0.487000	0.518000
		-1000000	-1000000	-1000000	-1000000
		-1000000	-1000000	0.370000	0.354000
		-1000000	-1000000	0.217000	0.264000
		-1000000	-1000000	-1000000	-1000000
		0.656000	0.659000	-1000000	-1000000
		0.825000	0.828000	0.379000	0.326000
		0.748000	0.731000	0.221000	0.175000
		-1000000	-1000000	-1000000	-1000000
		0.882000	0.881000	-1000000	-1000000
		1000000	1000000	0.498000	0.538000
		0.292000	0.294000	-1000000	-1000000
		0.191000	0.193000	-1000000	-1000000
		-1000000	-1000000	-1000000	-1000000
		0.203000	0.159000	0.355000	0.315000
		0.658000	0.632000	-1000000	-1000000
		0.723000	0.760000	-1000000	-1000000
		0.631000	0.653000	-1000000	-1000000
		0.935000	0.953000	-1000000	-1000000
		0.773000	0.790000	0.564000	0.507000
		0.593000	0.640000	-1000000	-1000000
		1000000	1000000	-1000000	-1000000
		-1000000	-1000000	0.249000	0.365000
		0.329000	0.313000	0.204000	0.114000
		-1000000	-1000000	0.619000	0.532000
		-1000000	-1000000	-1000000	-1000000
		0.909000	0.947000	-1000000	-1000000
		1000000	1000000	0.792000	0.731000
		-1000000	-1000000	-1000000	-1000000
		0.566000	0.596000	-1000000	-1000000
		0.848000	0.817000	0.454000	0.405000
		0.977000	0.957000	0.399000	0.533000
		0.776000	0.772000	-1000000	-1000000
		0.321000	0.329000	-1000000	-1000000
		0.395000	0.366000	0.317000	0.319000
		-1000000	-1000000	0.412000	0.335000
		0.347000	0.348000	1000000	1000000
		-1000000	-1000000	-1000000	-1000000
		-1000000	-1000000	0.421000	0.389000
		-1000000	-1000000	0.348000	0.312000
		-1000000	-1000000	0.307000	0.268000
		0.905000	0.929000	-1000000	-1000000
		0.534000	0.508000	-1000000	-1000000
		1000000	0.969000	0.430000	0.396000
		0.747000	0.771000	0.648000	0.589000
		-1000000	-1000000	0.514000	0.365000
		-1000000	-1000000	0.839000	0.828000
		0.557000	0.596000	0.416000	0.473000
		0.804000	0.798000	-1000000	-1000000
		-1000000	-1000000	0.625000	0.571000
		0.795000	0.855000	0.549000	0.550000
		0.804000	0.795000	0.487000	0.413000
		1000000	1000000	-1000000	-1000000
		-1000000	-1000000	-1000000	-1000000
		0.121000	0.128000	-1000000	-1000000
		-1000000	-1000000	-1000000	-1000000
		0.122000	0.108000	-1000000	-1000000
		0.176000	0.183000	0.456000	0.341000
		-1000000	-1000000	-1000000	-1000000
		0.604000	0.666000	-1000000	-1000000
		-1000000	-1000000	-1000000	-1000000
		-1000000	-1000000	-1000000	-1000000
		-1000000	-1000000	0.562000	0.482000
		0.049000	0.050000	-1000000	-1000000
		0.106000	0.090000	-1000000	-1000000
		-1000000	-1000000	0.319000	0.348000
		0.079000	0.072000	0.392000	0.294000
		0.131000	0.137000	0.523000	0.579000
		1000000	1000000	0.675000	0.631000
		1000000	1000000	-1000000	-1000000
		-1000000	-1000000	-1000000	-1000000
		0.786000	0.817000	0.342000	0.394000
		0.275000	0.274000	0.146000	0.138000
		0.217000	0.221000	-1000000	-1000000
		1000000	1000000	-1000000	-1000000
		0.148000	0.135000	-1000000	-1000000
		-1000000	-1000000	0.482000	0.558000
		-1000000	-1000000	-1000000	-1000000
		0.066000	0.064000	-1000000	-1000000
		-1000000	-1000000	0.330000	0.381000
		-1000000	-1000000	-1000000	-1000000
		0.092000	0.097000	0.474000	0.457000
		0.200000	0.201000	0.437000	0.546000
		-1000000	-1000000	0.378000	0.348000
		-1000000	-1000000	-1000000	-1000000
		-1000000	-1000000	0.436000	0.399000
		0.534000	0.483000	0.326000	0.327000
		0.726000	0.687000	0.148000	0.189000
		-1000000	-1000000	-1000000	-1000000
		0.374000	0.360000	0.158000	0.122000
		-1000000	-1000000	-1000000	-1000000
		0.256000	0.237000	-1000000	-1000000
		-1000000	-1000000	0.252000	0.253000
		-1000000	-1000000	0.604000	0.580000
		-1000000	-1000000	-1000000	-1000000
		0.174000	0.153000	-1000000	-1000000
		0.274000	0.255000	0.089000	0.113000
		0.522000	0.552000	0.486000	0.462000
		0.482000	0.462000	0.484000	0.397000
		-1000000	-1000000	0.403000	0.365000
		-1000000	-1000000	0.322000	0.319000
		0.173000	0.202000	0.185000	0.202000
		0.188000	0.196000	0.314000	0.271000
		-1000000	-1000000	-1000000	-1000000
		-1000000	-1000000	0.188000	0.233000
		0.159000	0.173000	-1000000	-1000000
		0.305000	0.320000	-1000000	-1000000
		-1000000	-1000000	0.319000	0.303000
		0.262000	0.268000	-1000000	-1000000
		0.374000	0.354000	0.362000	0.294000
		-1000000	-1000000	0.502000	0.613000
		0.186000	0.206000	0.388000	0.446000
		-1000000	-1000000	-1000000	-1000000
		0.134000	0.122000	-1000000	-1000000
		-1000000	-1000000	-1000000	-1000000
		0.143000	0.146000	-1000000	-1000000
		-1000000	-1000000	0.727000	0.666000
		0.278000	0.285000	-1000000	-1000000
		-1000000	-1000000	0.131000	0.090000
		0.255000	0.243000	0.116000	0.061000
		-1000000	-1000000	0.086000	0.129000
		0.128000	0.113000	0.263000	0.323000
		0.325000	0.326000	-1000000	-1000000
		0.387000	0.392000	-1000000	-1000000
		0.740000	0.754000	0.118000	0.152000
		0.726000	0.711000	0.208000	0.338000
		0.266000	0.264000	0.533000	0.638000
		0.198000	0.206000	0.493000	0.548000
		0.308000	0.329000	-1000000	-1000000
		-1000000	-1000000	-1000000	-1000000
		0.516000	0.492000	0.145000	0.103000
		0.623000	0.627000	0.229000	0.189000
		1000000	1000000	-1000000	-1000000
		-1000000	-1000000	-1000000	-1000000
		-1000000	-1000000	-1000000	-1000000
		-1000000	-1000000	0.487000	0.560000
		0.106000	0.087000	-1000000	-1000000
		0.125000	0.099000	-1000000	-1000000
		-1000000	-1000000	0.172000	0.158000
		-1000000	-1000000	-1000000	-1000000
		-1000000	-1000000	0.398000	0.496000
		0.042000	0.016000	-1000000	-1000000
		0.100000	0.091000	0.224000	0.167000
		-1000000	-1000000	0.345000	0.292000
		0.289000	0.258000	0.835000	0.785000
		0.186000	0.169000	0.606000	0.596000
		-1000000	-1000000	-1000000	-1000000
		0.048000	0.047000	0.709000	0.693000
		0.075000	0.068000	0.915000	0.929000
		-1000000	-1000000	-1000000	-1000000
		0.208000	0.163000	-1000000	-1000000
		-1000000	-1000000	0.035000	0.047000
		-1000000	-1000000	0.049000	0.014000
		-1000000	-1000000	-1000000	-1000000
		-1000000	-1000000	-1000000	-1000000
		0.145000	0.141000	0.052000	0.055000
		0.071000	0.055000	0.051000	0.050000
		-1000000	-1000000	0.064000	0.030000
		0.446000	0.440000	-1000000	-1000000
		1000000	1000000	0.858000	0.904000
		-1000000	-1000000	0.848000	0.737000
		-1000000	-1000000	1000000	1000000
		0.027000	0.006000	0.532000	0.559000
		0.028000	0.034000	0.534000	0.486000
		-1000000	-1000000	0.341000	0.304000
		-1000000	-1000000	-1000000	-1000000
		-1000000	-1000000	-1000000	-1000000
		-1000000	-1000000	0.131000	0.116000
		-1000000	-1000000	0.042000	0.047000
		-1000000	-1000000	0.077000	0.014000
		0.507000	0.493000	0.025000	0.044000
		-1000000	-1000000	0.075000	0.096000
		-1000000	-1000000	-1000000	-1000000
		-1000000	-1000000	0.153000	0.102000
		-1000000	-1000000	-1000000	-1000000
		-1000000	-1000000	-1000000	-1000000
		-1000000	-1000000	-1000000	-1000000
		0.152000	0.158000	0.041000	0.059000
		-1000000	-1000000	-1000000	-1000000
		0.383000	0.387000	-1000000	-1000000
		-1000000	-1000000	0.309000	0.315000
		0.104000	0.083000	0.039000	0.014000
		-1000000	-1000000	0.248000	0.224000
		-1000000	-1000000	0.111000	0.077000
		-1000000	-1000000	-1000000	-1000000
		-1000000	-1000000	-1000000	-1000000
		0.487000	0.500000	-1000000	-1000000
		-1000000	-1000000	-1000000	-1000000
		-1000000	-1000000	0.067000	0.050000
		-1000000	-1000000	1000000	1000000
		-1000000	-1000000	-1000000	-1000000
		0.076000	0.056000	0.113000	0.078000
		0.586000	0.598000	0.067000	0.046000
		0.030000	0.036000	-1000000	-1000000
		0.078000	0.082000	-1000000	-1000000
		0.021000	0.018000	-1000000	-1000000
		0.043000	0.043000	0.043000	0.069000
		-1000000	-1000000	-1000000	-1000000
		0.025000	0.040000	0.031000	0.055000
		-1000000	-1000000	-1000000	-1000000
		-1000000	-1000000	0.054000	0.118000
		-1000000	-1000000	0.046000	0.024000
		0.033000	0.029000	0.008000	0.014000
		0.006000	0.014000	0.107000	0.080000
		-1000000	-1000000	0.025000	0.024000
		-1000000	-1000000	-1000000	-1000000
		0.071000	0.060000	-1000000	-1000000
		-1000000	-1000000	1000000	1000000
		-1000000	-1000000	-1000000	-1000000
		-1000000	-1000000	1000000	1000000
		-1000000	-1000000	0.044000	0.145000
		-1000000	-1000000	-1000000	-1000000
		-1000000	-1000000	-1000000	-1000000
		0.005000	0.016000	-1000000	-1000000
		0.023000	0.020000	-1000000	-1000000
		0.023000	0.020000	-1000000	-1000000
		-1000000	-1000000	0.022000	0.049000
		-1000000	-1000000	0.044000	0.090000
		-1000000	-1000000	0.200000	0.121000
		-1000000	-1000000	0.221000	0.145000
		0.030000	0.020000	0.033000	0.109000
		-1000000	-1000000	0.159000	0.136000
		-1000000	-1000000	-1000000	-1000000
		-1000000	-1000000	-1000000	-1000000
		0.023000	0.002000	-1000000	-1000000
		0.025000	0.026000	0.339000	0.339000
		0.042000	0.049000	-1000000	-1000000
		-1000000	-1000000	-1000000	-1000000
		-1000000	-1000000	-1000000	-1000000
		0.340000	0.320000	-1000000	-1000000
		0.360000	0.362000	0.337000	0.367000
		0.092000	0.080000	-1000000	-1000000
		0.038000	0.037000	-1000000	-1000000
		0.022000	0.020000	-1000000	-1000000
		-1000000	-1000000	0.612000	0.634000
		-1000000	-1000000	-1000000	-1000000
		-1000000	-1000000	0.315000	0.255000
		0.011000	0.002000	0.222000	0.290000
		0.010000	0.002000	0.542000	0.693000
		0.005000	0.005000	1000000	1000000
		-1000000	-1000000	0.581000	0.605000
		-1000000	-1000000	0.303000	0.448000
		-1000000	-1000000	0.251000	0.256000
		0.023000	0.002000	0.346000	0.291000
		-1000000	-1000000	-1000000	-1000000
		-1000000	-1000000	0.352000	0.392000
		0.082000	0.079000	0.350000	0.353000
		-1000000	-1000000	0.933000	0.750000
		-1000000	-1000000	-1000000	-1000000
		-1000000	-1000000	-1000000	-1000000
		0.053000	0.052000	-1000000	-1000000
		0.037000	0.026000	0.008000	0.068000
		-1000000	-1000000	0.027000	0.026000
		0.062000	0.061000	-1000000	-1000000
		-1000000	-1000000	-1000000	-1000000
		0.022000	0.023000	-1000000	-1000000
		0.023000	0.037000	0.089000	0.053000
		-1000000	-1000000	0.077000	0.024000
		-1000000	-1000000	-1000000	-1000000
		0.005000	0.008000	0.141000	0.153000
		0.022000	0.023000	0.043000	0.158000
		-1000000	-1000000	-1000000	-1000000
		0.054000	0.060000	0.101000	0.024000
		-1000000	-1000000	0.124000	0.074000
		-1000000	-1000000	-1000000	-1000000
		-1000000	-1000000	0.476000	0.481000
		-1000000	-1000000	-1000000	-1000000
		-1000000	-1000000	-1000000	-1000000
		0.130000	0.118000	-1000000	-1000000
		-1000000	-1000000	-1000000	-1000000
		-1000000	-1000000	0.015000	0.014000
		-1000000	-1000000	0.036000	0.020000
		0.014000	0.014000	-1000000	-1000000
		0.010000	0.002000	0.305000	0.410000
		0.010000	0.006000	0.916000	0.882000
		0.010000	0.002000	-1000000	-1000000
		-1000000	-1000000	-1000000	-1000000
		0.042000	0.042000	0.025000	0.099000
		-1000000	-1000000	0.025000	0.024000
		0.110000	0.114000	-1000000	-1000000
		-1000000	-1000000	-1000000	-1000000
		1000000	1000000	-1000000	-1000000
		1000000	1000000	-1000000	-1000000
		0.383000	0.378000	-1000000	-1000000
		0.890000	0.898000	-1000000	-1000000
		0.043000	0.034000	0.491000	0.512000
		-1000000	-1000000	-1000000	-1000000
		-1000000	-1000000	-1000000	-1000000
		0.062000	0.049000	-1000000	-1000000
		0.027000	0.036000	-1000000	-1000000
		-1000000	-1000000	-1000000	-1000000
		-1000000	-1000000	-1000000	-1000000
		0.014000	0.019000	0.162000	0.132000
		0.023000	0.020000	-1000000	-1000000
		0.023000	0.020000	0.277000	0.233000
		-1000000	-1000000	-1000000	-1000000
		-1000000	-1000000	0.157000	0.165000
		-1000000	-1000000	-1000000	-1000000
		0.024000	0.028000	-1000000	-1000000
		-1000000	-1000000	-1000000	-1000000
		-1000000	-1000000	-1000000	-1000000
		-1000000	-1000000	0.530000	0.435000
		-1000000	-1000000	-1000000	-1000000
		-1000000	-1000000	-1000000	-1000000
		0.098000	0.096000	-1000000	-1000000
		0.066000	0.054000	-1000000	-1000000
		-1000000	-1000000	0.228000	0.193000
		-1000000	-1000000	0.535000	0.601000
		-1000000	-1000000	0.247000	0.243000
		0.023000	0.034000	0.455000	0.515000
		-1000000	-1000000	0.066000	0.099000
		-1000000	-1000000	0.033000	0.075000
		-1000000	-1000000	-1000000	-1000000
		0.082000	0.085000	0.104000	0.047000
		0.023000	0.020000	-1000000	-1000000
		-1000000	-1000000	-1000000	-1000000
		-1000000	-1000000	-1000000	-1000000
		0.321000	0.316000	0.044000	0.024000
		0.057000	0.042000	0.057000	0.024000
		-1000000	-1000000	-1000000	-1000000
		0.018000	0.014000	-1000000	-1000000
		0.088000	0.076000	0.150000	0.197000
		-1000000	-1000000	-1000000	-1000000
		-1000000	-1000000	-1000000	-1000000
		-1000000	-1000000	-1000000	-1000000
		0.548000	0.538000	-1000000	-1000000
		0.005000	0.009000	-1000000	-1000000
		-1000000	-1000000	-1000000	-1000000
		0.029000	0.014000	0.025000	0.032000
		-1000000	-1000000	0.008000	0.027000
		-1000000	-1000000	0.008000	0.023000
		-1000000	-1000000	-1000000	-1000000
		1000000	1000000	-1000000	-1000000
		0.825000	0.836000	-1000000	-1000000
		-1000000	-1000000	-1000000	-1000000
		0.020000	0.017000	0.134000	0.158000
		-1000000	-1000000	-1000000	-1000000
		-1000000	-1000000	-1000000	-1000000
		0.005000	0.014000	-1000000	-1000000
		-1000000	-1000000	0.087000	0.063000
		-1000000	-1000000	0.070000	0.089000
		-1000000	-1000000	0.323000	0.343000
		1000000	1000000	-1000000	-1000000
		0.624000	0.564000	-1000000	-1000000
		-1000000	-1000000	0.250000	0.327000
		0.026000	0.026000	0.345000	0.371000
		0.018000	0.018000	0.315000	0.219000
		0.268000	0.277000	0.300000	0.321000
		1000000	1000000	0.098000	0.121000
		0.087000	0.094000	-1000000	-1000000
		0.011000	0.012000	-1000000	-1000000
		0.027000	0.023000	-1000000	-1000000
		0.035000	0.020000	0.025000	0.059000
		0.016000	0.040000	0.025000	0.036000
		-1000000	-1000000	0.044000	0.047000
		-1000000	-1000000	-1000000	-1000000
		0.058000	0.061000	-1000000	-1000000
		-1000000	-1000000	-1000000	-1000000
		-1000000	-1000000	0.132000	0.112000
		-1000000	-1000000	-1000000	-1000000
		1000000	1000000	-1000000	-1000000
		-1000000	-1000000	0.206000	0.225000
		0.092000	0.061000	-1000000	-1000000
		-1000000	-1000000	-1000000	-1000000
		0.039000	0.026000	-1000000	-1000000
		0.049000	0.036000	0.182000	0.139000
		0.013000	0.003000	0.229000	0.192000
		0.024000	0.016000	-1000000	-1000000
		-1000000	-1000000	0.219000	0.191000
		-1000000	-1000000	-1000000	-1000000
		-1000000	-1000000	0.292000	0.315000
		-1000000	-1000000	0.164000	0.173000
		0.060000	0.034000	-1000000	-1000000
		0.040000	0.033000	-1000000	-1000000
		-1000000	-1000000	0.182000	0.169000
		-1000000	-1000000	0.161000	0.101000
		0.014000	0.008000	-1000000	-1000000
		0.057000	0.056000	0.129000	0.033000
		-1000000	-1000000	-1000000	-1000000
		0.238000	0.236000	-1000000	-1000000
		-1000000	-1000000	-1000000	-1000000
		-1000000	-1000000	-1000000	-1000000
		0.862000	0.863000	-1000000	-1000000
		0.111000	0.121000	0.463000	0.302000
		0.627000	0.588000	-1000000	-1000000
		0.208000	0.172000	-1000000	-1000000
		0.012000	0.022000	-1000000	-1000000
		0.050000	0.041000	0.058000	0.084000
		1000000	1000000	0.025000	0.031000
		0.036000	0.027000	0.025000	0.024000
		0.028000	0.035000	0.025000	0.024000
		0.012000	0.008000	-1000000	-1000000
		0.014000	0.020000	0.156000	0.219000
		-1000000	-1000000	-1000000	-1000000
		-1000000	-1000000	0.346000	0.253000
		-1000000	-1000000	-1000000	-1000000
		1000000	1000000	0.779000	0.792000
		-1000000	-1000000	1000000	1000000
		0.859000	0.825000	0.220000	0.294000
		0.065000	0.056000	0.581000	0.571000
		0.054000	0.031000	0.114000	0.140000
		-1000000	-1000000	-1000000	-1000000
		-1000000	-1000000	-1000000	-1000000
		-1000000	-1000000	0.121000	0.137000
		-1000000	-1000000	0.122000	0.134000
		0.032000	0.028000	-1000000	-1000000
		0.020000	0.002000	-1000000	-1000000
		-1000000	-1000000	0.025000	0.052000
		0.012000	0.002000	0.008000	0.014000
		-1000000	-1000000	0.008000	0.014000
		-1000000	-1000000	-1000000	-1000000
		0.050000	0.022000	-1000000	-1000000
		-1000000	-1000000	-1000000	-1000000
		-1000000	-1000000	0.025000	0.024000
		0.010000	0.025000	-1000000	-1000000
		0.247000	0.235000	-1000000	-1000000
		0.409000	0.412000	-1000000	-1000000
		0.394000	0.412000	-1000000	-1000000
		0.825000	0.789000	-1000000	-1000000
		1000000	1000000	0.066000	0.017000
		-1000000	-1000000	0.008000	0.014000
		0.005000	0.002000	-1000000	-1000000
		0.019000	0.024000	-1000000	-1000000
		0.773000	0.780000	-1000000	-1000000
		0.422000	0.417000	0.030000	0.050000
		-1000000	-1000000	-1000000	-1000000
		-1000000	-1000000	-1000000	-1000000
		-1000000	-1000000	-1000000	-1000000
		-1000000	-1000000	0.008000	0.014000
		0.027000	0.020000	0.008000	0.014000
		-1000000	-1000000	-1000000	-1000000
		0.463000	0.476000	-1000000	-1000000
		0.255000	0.282000	0.008000	0.014000
		-1000000	-1000000	0.008000	0.014000
		1000000	1000000	-1000000	-1000000
		-1000000	-1000000	0.025000	0.024000
		0.023000	0.020000	0.008000	0.027000
		0.021000	0.024000	-1000000	-1000000
		0.038000	0.062000	-1000000	-1000000
		0.005000	0.002000	-1000000	-1000000
		0.022000	0.029000	0.133000	0.150000
		-1000000	-1000000	0.049000	0.106000
		-1000000	-1000000	-1000000	-1000000
		0.005000	0.003000	0.070000	0.123000
		0.023000	0.020000	-1000000	-1000000
		0.023000	0.020000	-1000000	-1000000
		0.043000	0.025000	-1000000	-1000000
		-1000000	-1000000	1000000	1000000
		-1000000	-1000000	0.670000	0.886000
		0.005000	0.018000	-1000000	-1000000
		-1000000	-1000000	0.096000	0.077000
		-1000000	-1000000	-1000000	-1000000
		0.005000	0.002000	-1000000	-1000000
		0.023000	0.020000	0.050000	0.041000
		0.029000	0.035000	-1000000	-1000000
		0.067000	0.065000	-1000000	-1000000
		0.361000	0.353000	-1000000	-1000000
		0.318000	0.332000	1000000	1000000
		0.028000	0.035000	0.670000	0.575000
		0.059000	0.032000	-1000000	-1000000
		1000000	1000000	0.110000	0.120000
		0.082000	0.077000	0.154000	0.069000
		-1000000	-1000000	0.419000	0.419000
		-1000000	-1000000	0.984000	0.838000
		-1000000	-1000000	0.176000	0.092000
		0.032000	0.005000	0.038000	0.085000
		0.005000	0.008000	0.158000	0.045000
		0.043000	0.053000	0.036000	0.046000
		0.043000	0.039000	0.087000	0.081000
		-1000000	-1000000	-1000000	-1000000
		-1000000	-1000000	-1000000	-1000000
		-1000000	-1000000	0.045000	0.051000
		-1000000	-1000000	-1000000	-1000000
		-1000000	-1000000	-1000000	-1000000
		-1000000	-1000000	-1000000	-1000000
		1000000	1000000	1000000	1000000
		-1000000	-1000000	-1000000	-1000000
		-1000000	-1000000	0.202000	0.123000
		-1000000	-1000000	-1000000	-1000000
		-1000000	-1000000	0.223000	0.144000
		-1000000	-1000000	0.111000	0.170000
		0.246000	0.241000	0.025000	0.038000
		-1000000	-1000000	0.025000	0.024000
		0.040000	0.035000	-1000000	-1000000
		-1000000	-1000000	-1000000	-1000000
		-1000000	-1000000	-1000000	-1000000
		-1000000	-1000000	-1000000	-1000000
		-1000000	-1000000	0.085000	0.028000
		-1000000	-1000000	0.084000	0.033000
		-1000000	-1000000	-1000000	-1000000
		-1000000	-1000000	-1000000	-1000000
		1000000	1000000	0.036000	0.024000
		0.595000	0.597000	0.037000	0.095000
		0.047000	0.039000	-1000000	-1000000
		-1000000	-1000000	0.314000	0.334000
		0.076000	0.081000	-1000000	-1000000
		-1000000	-1000000	-1000000	-1000000
		-1000000	-1000000	0.646000	0.798000
		0.966000	0.949000	0.129000	0.152000
		0.312000	0.338000	0.526000	0.493000
		0.043000	0.039000	0.211000	0.202000
		0.023000	0.020000	0.086000	0.108000
		-1000000	-1000000	0.113000	0.187000
		-1000000	-1000000	1000000	1000000
		-1000000	-1000000	0.025000	0.098000
		0.032000	0.025000	0.021000	0.014000
		-1000000	-1000000	0.069000	0.109000
		0.561000	0.527000	0.080000	0.093000
		-1000000	-1000000	-1000000	-1000000
		0.011000	0.010000	-1000000	-1000000
		0.022000	0.016000	-1000000	-1000000
		-1000000	-1000000	0.997000	1000000
		0.148000	0.138000	-1000000	-1000000
		0.563000	0.566000	0.661000	0.795000
		1000000	1000000	0.120000	0.127000
		-1000000	-1000000	0.050000	0.029000
		0.038000	0.026000	-1000000	-1000000
		-1000000	-1000000	-1000000	-1000000
		-1000000	-1000000	-1000000	-1000000
		0.045000	0.027000	-1000000	-1000000
		-1000000	-1000000	0.105000	0.168000
		-1000000	-1000000	0.080000	0.052000
		0.005000	0.012000	-1000000	-1000000
		0.036000	0.039000	0.061000	0.042000
		0.038000	0.032000	-1000000	-1000000
		0.046000	0.039000	-1000000	-1000000
		0.039000	0.040000	0.108000	0.139000
		0.250000	0.256000	-1000000	-1000000
		-1000000	-1000000	-1000000	-1000000
		-1000000	-1000000	0.080000	0.037000
		-1000000	-1000000	0.383000	0.342000
		-1000000	-1000000	0.377000	0.355000
		0.023000	0.014000	0.313000	0.223000
		-1000000	-1000000	0.718000	0.660000
		-1000000	-1000000	1000000	1000000
		0.608000	0.549000	-1000000	-1000000
		0.116000	0.112000	0.153000	0.150000
		-1000000	-1000000	0.062000	0.024000
		-1000000	-1000000	0.880000	0.892000
		0.025000	0.020000	0.590000	0.553000
		-1000000	-1000000	-1000000	-1000000
		-1000000	-1000000	-1000000	-1000000
		0.022000	0.010000	-1000000	-1000000
		0.006000	0.009000	-1000000	-1000000
		0.005000	0.008000	0.008000	0.090000
		0.040000	0.028000	-1000000	-1000000
		-1000000	-1000000	0.297000	0.280000
		0.045000	0.036000	0.184000	0.185000
		1000000	1000000	-1000000	-1000000
		-1000000	-1000000	1000000	1000000
		-1000000	-1000000	-1000000	-1000000
		-1000000	-1000000	0.008000	0.014000
		0.636000	0.595000	0.059000	0.059000
		0.490000	0.452000	0.087000	0.044000
		0.010000	0.003000	0.052000	0.086000
		0.022000	0.002000	0.025000	0.044000
		0.005000	0.002000	-1000000	-1000000
		0.023000	0.039000	-1000000	-1000000
		-1000000	-1000000	0.107000	0.033000
		-1000000	-1000000	0.008000	0.023000
		-1000000	-1000000	0.014000	0.018000
		-1000000	-1000000	0.036000	0.021000
		1000000	1000000	-1000000	-1000000
		-1000000	-1000000	-1000000	-1000000
		-1000000	-1000000	0.103000	0.101000
		-1000000	-1000000	-1000000	-1000000
		-1000000	-1000000	-1000000	-1000000
		0.041000	0.037000	0.043000	0.024000
		-1000000	-1000000	0.052000	0.014000
		0.016000	0.023000	0.088000	0.051000
		-1000000	-1000000	0.140000	0.091000
		-1000000	-1000000	0.465000	0.304000
		0.120000	0.132000	0.304000	0.309000
		-1000000	-1000000	0.056000	0.075000
		0.006000	0.010000	0.036000	0.068000
		-1000000	-1000000	1000000	1000000
		-1000000	-1000000	0.049000	0.072000
		-1000000	-1000000	-1000000	-1000000
		-1000000	-1000000	-1000000	-1000000
		-1000000	-1000000	-1000000	-1000000
		0.005000	0.002000	0.077000	0.084000
		0.006000	0.002000	0.039000	0.025000
		-1000000	-1000000	0.064000	0.076000
		0.009000	0.002000	0.153000	0.115000
		-1000000	-1000000	-1000000	-1000000
		-1000000	-1000000	-1000000	-1000000
		-1000000	-1000000	-1000000	-1000000
		-1000000	-1000000	-1000000	-1000000
		0.016000	0.014000	-1000000	-1000000
		0.023000	0.020000	-1000000	-1000000
		0.005000	0.002000	1000000	1000000
		0.023000	0.020000	-1000000	-1000000
		-1000000	-1000000	-1000000	-1000000
		-1000000	-1000000	-1000000	-1000000
		0.163000	0.150000	-1000000	-1000000
		-1000000	-1000000	-1000000	-1000000
		-1000000	-1000000	0.259000	0.218000
		-1000000	-1000000	-1000000	-1000000
		0.119000	0.119000	0.090000	0.014000
		0.010000	0.007000	-1000000	-1000000
		0.023000	0.020000	-1000000	-1000000
		-1000000	-1000000	-1000000	-1000000
		-1000000	-1000000	-1000000	-1000000
		-1000000	-1000000	-1000000	-1000000
		-1000000	-1000000	-1000000	-1000000
		-1000000	-1000000	-1000000	-1000000
		-1000000	-1000000	1000000	0.940000
		-1000000	-1000000	0.705000	0.596000
		0.049000	0.028000	0.102000	0.058000
		-1000000	-1000000	-1000000	-1000000
		-1000000	-1000000	0.119000	0.021000
		0.005000	0.002000	-1000000	-1000000
		-1000000	-1000000	-1000000	-1000000
		0.045000	0.064000	0.345000	0.392000
		-1000000	-1000000	0.096000	0.170000
		-1000000	-1000000	0.101000	0.112000
		-1000000	-1000000	0.216000	0.152000
		-1000000	-1000000	-1000000	-1000000
		0.038000	0.021000	-1000000	-1000000
		0.023000	0.021000	-1000000	-1000000
		0.219000	0.210000	0.075000	0.146000
		0.028000	0.035000	-1000000	-1000000
		0.023000	0.038000	0.458000	0.475000
		0.372000	0.381000	-1000000	-1000000
		0.048000	0.047000	0.188000	0.181000
		-1000000	-1000000	0.120000	0.163000
		-1000000	-1000000	-1000000	-1000000
		0.102000	0.100000	0.285000	0.322000
		-1000000	-1000000	0.533000	0.597000
		1000000	1000000	1000000	1000000
		-1000000	-1000000	-1000000	-1000000
		-1000000	-1000000	0.356000	0.347000
		0.005000	0.002000	-1000000	-1000000
		0.023000	0.013000	-1000000	-1000000
		0.005000	0.018000	0.237000	0.147000
		0.005000	0.002000	-1000000	-1000000
		0.445000	0.452000	-1000000	-1000000
		0.599000	0.643000	0.104000	0.114000
		-1000000	-1000000	0.377000	0.418000
		0.397000	0.409000	0.246000	0.240000
		0.123000	0.122000	0.227000	0.340000
		0.044000	0.042000	0.304000	0.228000
		0.050000	0.044000	0.505000	0.480000
		0.042000	0.043000	-1000000	-1000000
		0.045000	0.092000	-1000000	-1000000
		-1000000	-1000000	-1000000	-1000000
		-1000000	-1000000	-1000000	-1000000
		-1000000	-1000000	0.025000	0.045000
		-1000000	-1000000	-1000000	-1000000
		0.556000	0.566000	-1000000	-1000000
		0.105000	0.068000	0.405000	0.371000
		-1000000	-1000000	0.203000	0.124000
		-1000000	-1000000	-1000000	-1000000
		-1000000	-1000000	-1000000	-1000000
		-1000000	-1000000	0.008000	0.189000
		-1000000	-1000000	-1000000	-1000000
		-1000000	-1000000	-1000000	-1000000
		-1000000	-1000000	0.037000	0.056000
		-1000000	-1000000	0.071000	0.024000
		0.051000	0.046000	0.025000	0.024000
		0.340000	0.339000	0.072000	0.087000
		-1000000	-1000000	-1000000	-1000000
		-1000000	-1000000	0.153000	0.160000
		-1000000	-1000000	1000000	1000000
		-1000000	-1000000	-1000000	-1000000
		0.565000	0.572000	-1000000	-1000000
		0.566000	0.525000	-1000000	-1000000
		0.526000	0.520000	0.584000	0.619000
		0.764000	0.718000	0.363000	0.319000
		0.531000	0.512000	0.055000	0.024000
		0.816000	0.782000	0.039000	0.069000
		0.715000	0.698000	0.025000	0.024000
		1000000	1000000	0.012000	0.038000
		-1000000	-1000000	-1000000	-1000000
		0.661000	0.666000	-1000000	-1000000
		-1000000	-1000000	-1000000	-1000000
		-1000000	-1000000	-1000000	-1000000
		0.665000	0.657000	1000000	1000000
		-1000000	-1000000	-1000000	-1000000
		0.725000	0.745000	-1000000	-1000000
		0.462000	0.463000	-1000000	-1000000
		-1000000	-1000000	-1000000	-1000000
		0.373000	0.354000	0.065000	0.041000
		-1000000	-1000000	-1000000	-1000000
		-1000000	-1000000	0.061000	0.037000
		-1000000	-1000000	-1000000	-1000000
		0.893000	0.902000	-1000000	-1000000
		0.929000	0.910000	0.317000	0.331000
		0.747000	0.763000	-1000000	-1000000
		1000000	1000000	0.091000	0.114000
		0.710000	0.731000	-1000000	-1000000
		0.907000	0.906000	-1000000	-1000000
		1000000	1000000	-1000000	-1000000
		0.914000	0.912000	-1000000	-1000000
		0.578000	0.572000	-1000000	-1000000
		-1000000	-1000000	0.052000	0.053000
		-1000000	-1000000	0.025000	0.064000
		-1000000	-1000000	-1000000	-1000000
		0.777000	0.624000	0.083000	0.076000
		-1000000	-1000000	-1000000	-1000000
		0.452000	0.438000	-1000000	-1000000
		-1000000	-1000000	-1000000	-1000000
		0.622000	0.624000	-1000000	-1000000
		0.687000	0.695000	0.038000	0.024000
		-1000000	-1000000	0.008000	0.014000
		-1000000	-1000000	0.055000	0.085000
		-1000000	-1000000	0.108000	0.131000
		-1000000	-1000000	-1000000	-1000000
		-1000000	-1000000	-1000000	-1000000
		-1000000	-1000000	0.635000	0.673000
		-1000000	-1000000	-1000000	-1000000
		-1000000	-1000000	-1000000	-1000000
		-1000000	-1000000	-1000000	-1000000
		-1000000	-1000000	0.334000	0.381000
		-1000000	-1000000	0.138000	0.090000
		-1000000	-1000000	0.050000	0.076000
		-1000000	-1000000	-1000000	-1000000
		-1000000	-1000000	-1000000	-1000000
		-1000000	-1000000	-1000000	-1000000
		-1000000	-1000000	-1000000	-1000000
		-1000000	-1000000	-1000000	-1000000
		-1000000	-1000000	-1000000	-1000000
		-1000000	-1000000	-1000000	-1000000
		-1000000	-1000000	0.058000	0.030000
		-1000000	-1000000	-1000000	-1000000
		-1000000	-1000000	-1000000	-1000000
		-1000000	-1000000	0.136000	0.086000
		-1000000	-1000000	-1000000	-1000000
		-1000000	-1000000	0.087000	0.049000
				-1000000	-1000000
				-1000000	-1000000
				-1000000	-1000000
				-1000000	-1000000
				0.008000	0.014000
				0.111000	0.076000
				0.194000	0.201000
				0.108000	0.093000
				0.145000	0.085000
				0.234000	0.260000
				0.231000	0.228000
				-1000000	-1000000
				-1000000	-1000000
				0.164000	0.229000
				-1000000	-1000000
				1000000	1000000
				-1000000	-1000000
				-1000000	-1000000
				0.062000	0.064000
				0.026000	0.076000
				0.110000	0.092000
				0.050000	0.024000
				0.493000	0.463000
				0.490000	0.493000
				-1000000	-1000000
				0.248000	0.290000
				0.114000	0.228000
				0.118000	0.152000
				0.102000	0.108000
				0.104000	0.185000
				0.118000	0.281000
				-1000000	-1000000
				-1000000	-1000000
				-1000000	-1000000
				-1000000	-1000000
				0.408000	0.343000
				0.111000	0.099000
				-1000000	-1000000
				-1000000	-1000000
				-1000000	-1000000
				-1000000	-1000000
				-1000000	-1000000
				-1000000	-1000000
				-1000000	-1000000
				-1000000	-1000000
				0.150000	0.110000
				0.348000	0.351000
				-1000000	-1000000
				-1000000	-1000000
				-1000000	-1000000
				-1000000	-1000000
				0.617000	0.541000
				0.436000	0.480000
				0.470000	0.340000
				0.701000	0.481000
				0.406000	0.438000
				0.661000	0.586000
				0.557000	0.467000
				1000000	1000000
				-1000000	-1000000
				0.657000	0.652000
				-1000000	-1000000
				-1000000	-1000000
				0.529000	0.496000
				-1000000	-1000000
				0.597000	0.598000
				0.349000	0.350000
				-1000000	-1000000
				0.378000	0.430000
				-1000000	-1000000
				-1000000	-1000000
				-1000000	-1000000
				0.728000	0.670000
				0.723000	0.657000
				0.855000	0.741000
				1000000	1000000
				0.670000	0.777000
				0.841000	0.933000
				0.848000	0.854000
				0.731000	0.711000
				0.457000	0.505000
				-1000000	-1000000
				-1000000	-1000000
				-1000000	-1000000
				0.626000	0.636000
				-1000000	-1000000
				0.486000	0.500000
				-1000000	-1000000
				0.578000	0.474000
				0.558000	0.414000
				-1000000	-1000000
				-1000000	-1000000
				-1000000	-1000000
				-1000000	-1000000
				-1000000	-1000000
				-1000000	-1000000
				-1000000	-1000000
				-1000000	-1000000
				-1000000	-1000000
				-1000000	-1000000
				-1000000	-1000000
				-1000000	-1000000
				-1000000	-1000000
				-1000000	-1000000
				-1000000	-1000000
				-1000000	-1000000
				-1000000	-1000000
				-1000000	-1000000
				-1000000	-1000000
				-1000000	-1000000
				-1000000	-1000000
				-1000000	-1000000
				-1000000	-1000000
				-1000000	-1000000
				-1000000	-1000000

## Sheet: Fig4a
Figure 4 a
			U87			pr neurons
			seRNAd3-5-eGFP	seRNA-eGFP	seRNAd3-5-ca-Caspase3	seRNAd3-5-eGFP	seRNAd3-5-ca-Caspase3	seRNA-eGFP
			GFP [%]	cells/µL	cells/µL	GFP [%]	cells/µL	cells/µL
			32	328.5	279.8	29	262	328.5
			34	328	216.3	29	297	328
			37	474	321	29	1015	474
			39	474	292	26		474

[truncated: 22 more sheets: Fig4b, Fig4c, Fig4d, Fig4e, Fig4f, Figure 5b, Figure 5c, Figure 5d, Fig 6d, Fig 6e, Fig 6f, Fig 7a, Fig 7b, Fig7c, SF1b, SF1c, SF2a, SF2b, SF3, SF4a …]
